# Supplementary material for: New estimates of genome size in Orthoptera and their evolutionary implications
Source: PLoS One. 2023 Mar 15;18(3):e0275551. doi: 10.1371/journal.pone.0275551 (PMC10016648; doi:10.1371/journal.pone.0275551)
Supplement: S1 Table — (XLSX) [file pone.0275551.s001.xlsx]

## Sheet: Genome Sizes - All Species
Suborder	Family	Subfamily	Species	Sex	Genome size 1C [pg]	Chromosome count (2n)	Method	Cell Type	Standard	Reference genome size	Reference chromosome count	Comments
Caelifera	Acrididae	Acridinae	Acrida cinerea	F	11.24	22+X0*	FCM	BR	LM	Mao et al. 2020	Inoue 1985
Caelifera	Acrididae	Acridinae	Acrida cinerea	M	10.64	22+X0*	FCM	BR	LM	Mao et al. 2020	Inoue 1985
Caelifera	Acrididae	Acridinae	Acrida conica	M	10.82	22+X0	FD	TS	GD	Rees et al. 1978	King & John 1980
Caelifera	Acrididae	Acridinae	Acrida conica	n.a.	12.55	22+X0	FD	HE	GD, OM	Rasch 1985	King & John 1980
Caelifera	Acrididae	Acridinae	Caledia captiva	M	10.9	22+X0	FD	TS	GD	Rees et al. 1978	Shaw 1976
Caelifera	Acrididae	Acridinae	Cryptobothrus chrysophorus	M	9.37	22+X0	FD	TS	GD	Rees et al. 1978	Sharman 1952
Caelifera	Acrididae	Acridinae	Schizobothrus flavovittatus	M	7.5	22+X0	FD	TS	GD	Rees et al. 1978	Rees et al. 1978
Caelifera	Acrididae	Calliptaminae	Calliptamus abbreviatus	F	10.03	22+X0*	FCM	BR	LM	Mao et al. 2020	Camacho & Cabrero 1982
Caelifera	Acrididae	Calliptaminae	Calliptamus abbreviatus	M	9.64	22+X0*	FCM	BR	LM	Mao et al. 2020	Camacho & Cabrero 1982
Caelifera	Acrididae	Calliptaminae	Calliptamus barbarus	F	10.31	22+X0	FCM	BR	LM	Mao et al. 2020	Camacho & Cabrero 1982
Caelifera	Acrididae	Calliptaminae	Calliptamus barbarus	M	9.9	22+X0	FCM	BR	LM	Mao et al. 2020	Camacho & Cabrero 1982
Caelifera	Acrididae	Calliptaminae	Calliptamus italicus	F	11.68	22+X0*	FCM	MS	PS	this study	Camacho & Cabrero 1982
Caelifera	Acrididae	Calliptaminae	Calliptamus italicus	M	10.91	22+X0*	FCM	MS	PS	this study	Camacho & Cabrero 1982
Caelifera	Acrididae	Catantopinae	Macrotona australis	M	8.49	22+X0	FD	TS	GD	Rees et al. 1978	Rees et al. 1978
Caelifera	Acrididae	Catantopinae	Peakesia hospita	M	10.47	22+X0	FD	TS	GD	Rees et al. 1978	King & John 1980
Caelifera	Acrididae	Catantopinae	Phaulacridium vittatum	M	10.73	22+X0	FD	TS	GD	Rees et al. 1978	Jackson & Cheung 1967
Caelifera	Acrididae	Cyrtacanthacridinae	Schistocerca cancellata	M	9.49	22+X0	FD	TS	LM	John & Hewitt 1966	John & Hewitt 1966
Caelifera	Acrididae	Cyrtacanthacridinae	Schistocerca gregaria	F	10.68	22+X0	FCM	MS	PS	this study	John & Hewitt 1966
Caelifera	Acrididae	Cyrtacanthacridinae	Schistocerca gregaria	M	8.74	22+X0	FD	S	n.a.	Camacho et al. 2015	John & Hewitt 1966
Caelifera	Acrididae	Cyrtacanthacridinae	Schistocerca gregaria	M	8.55	22+X0	FD	TS	LM	John & Hewitt 1966	John & Hewitt 1966
Caelifera	Acrididae	Cyrtacanthacridinae	Schistocerca gregaria	M	10.36	22+X0	FCM	MS	PS	this study	John & Hewitt 1966
Caelifera	Acrididae	Cyrtacanthacridinae	Schistocerca gregaria	M	8.71	22+X0	FD	TS	MM	Wilmore & Brown 1975	John & Hewitt 1966
Caelifera	Acrididae	Cyrtacanthacridinae	Schistocerca gregaria	n.a.	8.96	22+X0	FD	V	MM	Fox 1970	John & Hewitt 1966
Caelifera	Acrididae	Cyrtacanthacridinae	Schistocerca paranensis	M	8.63	22+X0	FD	TS	LM	John & Hewitt 1966	John & Hewitt 1966
Caelifera	Acrididae	Cyrtacanthacridinae	Valanga irregularis	M	9.44	22+X0	FD	TS	GD	Rees et al. 1978	King & John 1980
Caelifera	Acrididae	Eyprepocnemidinae	Eyprepocnemis plorans	M	9.7	22+X0	FD	S	LM	Ruiz-Ruano et al. 2011	Gosálvez et al. 1980
Caelifera	Acrididae	Eyprepocnemidinae	Heteracris adspersus	M	6.34	22+X0	FD	TS	AC	Gosálvez et al. 1980	Gosálvez et al. 1980
Caelifera	Acrididae	Eyprepocnemidinae	Shirakiacris shirakii	F	7.06	22+X0	FCM	BR	LM	Mao et al. 2020	Inoue 1985
Caelifera	Acrididae	Eyprepocnemidinae	Shirakiacris shirakii	M	6.57	22+X0	FCM	BR	PA	Mao et al. 2020	Inoue 1985
Caelifera	Acrididae	Gomphocerinae	Aeropedellus variegatus	M	12.58	22+X0*	FCM	BR	AD	Shah et al. 2020	Hamrick & Hamrick 1989
Caelifera	Acrididae	Gomphocerinae	Chorthippus albomarginatus	F	11.88	16+X0	FCM	MS	PS	this study	Lin et al. 2015
Caelifera	Acrididae	Gomphocerinae	Chorthippus albomarginatus	M	11.79	16+X0	FCM	MS	PS	this study	Lin et al. 2015
Caelifera	Acrididae	Gomphocerinae	Chorthippus apicalis	n.a.	12.61	16+X0	FD	TS	GD	Belda et al. 1991	Cabrero & Camacho 1986
Caelifera	Acrididae	Gomphocerinae	Chorthippus apricarius	F	12.52	16+X0*	FCM	MS	PS	this study	Cabrero & Camacho 1986
Caelifera	Acrididae	Gomphocerinae	Chorthippus apricarius	M	11.92	16+X0*	FCM	MS	PS	this study	Cabrero & Camacho 1986
Caelifera	Acrididae	Gomphocerinae	Chorthippus biguttulus	M	10.99	16+X0	FCM	MS	PS	this study	Santos et al. 1983
Caelifera	Acrididae	Gomphocerinae	Chorthippus biguttulus	M	9.31	16+X0	FCM	BR	AD	Shah et al. 2020	Santos et al. 1983
Caelifera	Acrididae	Gomphocerinae	Chorthippus biguttulus	F	11.31	16+X0	FCM	MS	PS	Husemann et al. 2021	Santos et al. 1983
Caelifera	Acrididae	Gomphocerinae	Chorthippus binotatus	n.a.	10.91	16+X0	FD	TS	GD	Belda et al. 1991	Santos et al. 1983
Caelifera	Acrididae	Gomphocerinae	Chorthippus brunneus	M	10.15	16+X0	FD	TS	AC	Gosálvez et al. 1980	Cabrero & Camacho 1986
Caelifera	Acrididae	Gomphocerinae	Chorthippus brunneus	M	8.55	16+X0	FD	TS	LM	John & Hewitt 1966	Cabrero & Camacho 1986
Caelifera	Acrididae	Gomphocerinae	Chorthippus brunneus	M	10.47	16+X0	FCM	MS	PS	this study	Cabrero & Camacho 1986
Caelifera	Acrididae	Gomphocerinae	Chorthippus brunneus	M	9.46	16+X0	FD	TS	MM	Wilmore & Brown 1975	Cabrero & Camacho 1986
Caelifera	Acrididae	Gomphocerinae	Chorthippus dorsatus	F	12.07	16+X0	FCM	MS	PS	Husemann et al. 2021	Cabrero & Camacho 1986
Caelifera	Acrididae	Gomphocerinae	Chorthippus dorsatus	F	12.59	16+X0	FCM	MS	PS	this study	Cabrero & Camacho 1986
Caelifera	Acrididae	Gomphocerinae	Chorthippus dorsatus	M	12.8	16+X0	FCM	MS	PS	this study	Cabrero & Camacho 1986
Caelifera	Acrididae	Gomphocerinae	Chorthippus dorsatus	n.a.	8.34	16+X0	FD	TS	GD	Belda et al. 1991	Cabrero & Camacho 1986
Caelifera	Acrididae	Gomphocerinae	Chorthippus jacobsi	n.a.	10.84	16+X0	FD	TS	GD	Belda et al. 1991	Bridle et al. 2002
Caelifera	Acrididae	Gomphocerinae	Chorthippus jucundus	n.a.	11.88	16+X0	FD	TS	GD	Belda et al. 1991	Santos et al. 1983
Caelifera	Acrididae	Gomphocerinae	Chorthippus longicornis	M	8.58	16+X0	FD	TS	AC	Gosálvez et al. 1980	Gosálvez et al. 1980
Caelifera	Acrididae	Gomphocerinae	Chorthippus mollis	M	11.58	16+X0*	FCM	MS	PS	this study	Santos et al. 1983
Caelifera	Acrididae	Gomphocerinae	Chorthippus nevadensis	n.a.	11.53	16+X0	FD	TS	GD	Belda et al. 1991	Cabrero & Camacho 1986
Caelifera	Acrididae	Gomphocerinae	Chorthippus pullus	F	13.44	16+X0*	FCM	MS	PS	this study	Santos et al. 1983
Caelifera	Acrididae	Gomphocerinae	Chorthippus scalaris	n.a.	14.72	16+X0	FD	TS	GD	Belda et al. 1991	Santos et al. 1983
Caelifera	Acrididae	Gomphocerinae	Chorthippus vagans	F	11.11	16+X0	FCM	MS	PS	this study	Gosálvez et al. 1980
Caelifera	Acrididae	Gomphocerinae	Chorthippus vagans	M	8.68	16+X0	FD	TS	AC	Gosálvez et al. 1980	Gosálvez et al. 1980
Caelifera	Acrididae	Gomphocerinae	Chorthippus vagans	n.a.	8.64	16+X0	FD	TS	GD	Belda et al. 1991	Gosálvez et al. 1980
Caelifera	Acrididae	Gomphocerinae	Chrysochraon dispar	F	19.43	16+X0	FCM	MS	PS	this study	Fletcher & Hewitt 1980
Caelifera	Acrididae	Gomphocerinae	Chrysochraon dispar	M	18.76	16+X0	FCM	MS	PS	this study	Fletcher & Hewitt 1980
Caelifera	Acrididae	Gomphocerinae	Euchorthippus unicolor	F	11.2	16+X0*	FCM	BR	LM	Mao et al. 2020	Santos et al. 1983
Caelifera	Acrididae	Gomphocerinae	Euchorthippus unicolor	M	10.33	16+X0*	FCM	BR	LM	Mao et al. 2020	Santos et al. 1983
Caelifera	Acrididae	Gomphocerinae	Euthystira brachyptera	F	17.91	16+X0	FCM	MS	PS	this study	Fletcher & Hewitt 1980
Caelifera	Acrididae	Gomphocerinae	Euthystira brachyptera	F	17.98	16+X0	FCM	MS	PS	this study	Fletcher & Hewitt 1980
Caelifera	Acrididae	Gomphocerinae	Gomphocerippus rufus	F	13.18	16+X0	FCM	MS	PS	this study	Shu-juan 2016
Caelifera	Acrididae	Gomphocerinae	Gomphocerippus rufus	M	10.66	16+X0	FCM	BR	AD	Shah et al. 2020	Shu-juan 2016
Caelifera	Acrididae	Gomphocerinae	Gomphocerus sibiricus	M	8.95	16+X0	FD	TS	AC	Gosálvez et al. 1980	Gosálvez et al. 1980
Caelifera	Acrididae	Gomphocerinae	Gomphocerus sibiricus	M	11.52	16+X0	FCM	BR	AD	Shah et al. 2020	Gosálvez et al. 1980
Caelifera	Acrididae	Gomphocerinae	Myrmeleotettix maculatus	F	11.83	16+X0	FCM	MS	PS	this study	Barker 1960
Caelifera	Acrididae	Gomphocerinae	Myrmeleotettix maculatus	M	12.14	16+X0	FD	TS	LM	John & Hewitt 1966	Barker 1960
Caelifera	Acrididae	Gomphocerinae	Myrmeleotettix maculatus	M	12.66	16+X0	FD	TS	MM	Wilmore & Brown 1975	Barker 1960
Caelifera	Acrididae	Gomphocerinae	Myrmeleotettix maculatus	n.a.	13.38	16+X0	n.a.	n.a.	n.a.	Petitpierre 1996	Barker 1960
Caelifera	Acrididae	Gomphocerinae	Omocestus haemorrhoidalis	F	12.83	16+X0	FCM	MS	PS	this study	John & Hewitt 1966
Caelifera	Acrididae	Gomphocerinae	Omocestus haemorrhoidalis	M	12.14	16+X0	FCM	MS	PS	this study	John & Hewitt 1966
Caelifera	Acrididae	Gomphocerinae	Omocestus viridulus	F	14.03	16+X0	FCM	MS	PS	this study	John & Hewitt 1966
Caelifera	Acrididae	Gomphocerinae	Omocestus viridulus	M	13.16	16+X0	FD	TS	LM	John & Hewitt 1966	John & Hewitt 1966
Caelifera	Acrididae	Gomphocerinae	Omocestus viridulus	M	13.28	16+X0	FCM	MS	PS	this study	John & Hewitt 1966
Caelifera	Acrididae	Gomphocerinae	Pararcyptera microptera meridionalis	F	13.88	22+X0	FCM	BR	LM	Mao et al. 2020	John & Hewitt 1968
Caelifera	Acrididae	Gomphocerinae	Pararcyptera microptera meridionalis	M	13.13	22+X0	FCM	BR	LM	Mao et al. 2020	John & Hewitt 1968
Caelifera	Acrididae	Gomphocerinae	Pseudochorthippus montanus	F	13.12	16+X0*	FCM	MS	PS	this study	Bugrov & Vysotskaya 1981
Caelifera	Acrididae	Gomphocerinae	Pseudochorthippus montanus	M	12.42	16+X0*	FCM	MS	PS	this study	Bugrov & Vysotskaya 1982
Caelifera	Acrididae	Gomphocerinae	Pseudochorthippus parallelus	F	13.14	16+X0	FCM	MS	PS	this study	Santos et al. 1983
Caelifera	Acrididae	Gomphocerinae	Pseudochorthippus parallelus	M	12.31	16+X0	FD	TS	LM	John & Hewitt 1966	Santos et al. 1983
Caelifera	Acrididae	Gomphocerinae	Pseudochorthippus parallelus	M	12.67	16+X0	FCM	MS	PS	this study	Santos et al. 1983
Caelifera	Acrididae	Gomphocerinae	Pseudochorthippus parallelus	M	10.89	16+X0	FCM	BR	AD	Shah et al. 2020	Santos et al. 1983
Caelifera	Acrididae	Gomphocerinae	Pseudochorthippus parallelus	M	13.36	16+X0	FD	TS	MM	Wilmore & Brown 1975	Santos et al. 1983
Caelifera	Acrididae	Gomphocerinae	Pseudochorthippus parallelus	n.a.	14.72	16+X0	FD	TS	GD	Belda et al. 1991	Santos et al. 1983
Caelifera	Acrididae	Gomphocerinae	Pseudochorthippus parallelus	n.a.	13.83	16+X0	n.a.	n.a.	n.a.	Petitpierre 1996	Santos et al. 1983
Caelifera	Acrididae	Gomphocerinae	Stauroderus scalaris	M	15.04	16+X0	FCM	BR	AD	Shah et al. 2020	Cabrero & Camacho 1986
Caelifera	Acrididae	Gomphocerinae	Stauroderus scalaris	n.a.	16.34	16+X0	n.a.	n.a.	n.a.	Petitpierre 1996	Cabrero & Camacho 1986
Caelifera	Acrididae	Gomphocerinae	Stenobothrus lineatus	F	14	16+X0	FCM	MS	PS	this study	Santos et al. 1983
Caelifera	Acrididae	Gomphocerinae	Stenobothrus lineatus	M	13.63	16+X0	FCM	MS	PS	this study	Santos et al. 1983
Caelifera	Acrididae	Gomphocerinae	Stenobothrus nigromaculatus	F	13.18	16+X0*	FCM	MS	PS	this study	Santos et al. 1983
Caelifera	Acrididae	Gomphocerinae	Stenobothrus nigromaculatus	M	12.48	16+X0*	FCM	MS	PS	this study	Santos et al. 1983
Caelifera	Acrididae	Gomphocerinae	Stenobothrus stigmaticus	F	11.91	16+X0*	FCM	MS	PS	this study	Santos et al. 1983
Caelifera	Acrididae	Gomphocerinae	Stenobothrus stigmaticus	M	11.21	16+X0*	FCM	MS	PS	this study	Santos et al. 1983
Caelifera	Acrididae	Melanoplinae	Campylacantha olivacea	F	6.98	n.a.	FCM	BR	GD	Hanrahan & Johnston 2011
Caelifera	Acrididae	Melanoplinae	Campylacantha olivacea	M	6.15	n.a.	FCM	BR	GD	Hanrahan & Johnston 2011
Caelifera	Acrididae	Melanoplinae	Fruhstorferiola huayinensis	F	8.62	20+X0*	FCM	BR	LM	Mao et al. 2020	Bugrov et al. 2000
Caelifera	Acrididae	Melanoplinae	Fruhstorferiola huayinensis	M	8.3	20+X0*	FCM	BR	LM	Mao et al. 2020	Bugrov et al. 2000
Caelifera	Acrididae	Melanoplinae	Melanoplus differentialis	F	7.26	22+X0	FCM	BR	PA	Hanrahan & Johnston 2011	Abdel-Hameed 1983
Caelifera	Acrididae	Melanoplinae	Melanoplus differentialis	M	6.79	22+X0	FCM	BR	PA	Hanrahan & Johnston 2011	Abdel-Hameed 1983
Caelifera	Acrididae	Melanoplinae	Melanoplus differentialis	n.a.	6.23	22+X0	FD	HE	GD, OM	Rasch unpubl.	Abdel-Hameed 1983
Caelifera	Acrididae	Melanoplinae	Melanoplus differentialis	n.a.	3.84	22+X0	FD	OV, TS	BO	Swift & Kleinfeld 1953	Abdel-Hameed 1983
Caelifera	Acrididae	Melanoplinae	Melanoplus sanguinipes	n.a.	5.83	22+X0	FD	HE	GD, OM	Rasch unpubl.	White 1973
Caelifera	Acrididae	Melanoplinae	Pedopodisma tsinlingensis	F	11.09	20+X0	FCM	BR	LM	Mao et al. 2020	Ma & Guo 2001
Caelifera	Acrididae	Melanoplinae	Pedopodisma tsinlingensis	M	10.21	20+X0	FCM	BR	PA	Mao et al. 2020	Ma & Guo 2001
Caelifera	Acrididae	Melanoplinae	Podisma pedestris	M	16.93	22+X0	FD	S	SG	Westermann et al. 1987	Hewitt & John 1972
Caelifera	Acrididae	Melanoplinae	Sinopodisma qinlingensis	F	11.35	20+X0*	FCM	BR	LM	Mao et al. 2020	Bugrov et al. 2000
Caelifera	Acrididae	Melanoplinae	Sinopodisma qinlingensis	M	10.96	20+X0*	FCM	BR	LM	Mao et al. 2020	Bugrov et al. 2000
Caelifera	Acrididae	Oedipodinae	Aiolopus thalassinus	M	6.68	22+X0	FD	TS	GD	Rees et al. 1978	King & John 1980
Caelifera	Acrididae	Oedipodinae	Austroicetes pusilla	M	6.29	22+X0	FD	TS	GD	Rees et al. 1978	White & Key 1957
Caelifera	Acrididae	Oedipodinae	Bryodemella holdereri	F	18.64	22+X0	FCM	BR	LM	Mao et al. 2020	Vyotskaya 1986
Caelifera	Acrididae	Oedipodinae	Bryodemella holdereri	M	18.19	22+X0	FCM	BR	LM	Mao et al. 2020	Vyotskaya 1986
Caelifera	Acrididae	Oedipodinae	Bryodemella tuberculata	F	21.92	22+X0	FCM	MS	PS	this study	Bugrov 1996
Caelifera	Acrididae	Oedipodinae	Chortoicetes terminifera	M	5.99	22+X0	FD	TS	GD	Rees et al. 1978	Webb & Neuhaus 1979
Caelifera	Acrididae	Oedipodinae	Chortoicetes terminifera	M	7.22	22+X0	FD	TS	MM	Wilmore & Brown 1975	Webb & Neuhaus 1979
Caelifera	Acrididae	Oedipodinae	Epacromius coerulipes	F	8.55	22+X0	FCM	BR	LM	Mao et al. 2020	Husemann et al. 2022
Caelifera	Acrididae	Oedipodinae	Epacromius coerulipes	M	8.14	22+X0	FCM	BR	LM	Mao et al. 2020	Husemann et al. 2022
Caelifera	Acrididae	Oedipodinae	Gastrimargus musicus	M	9.01	22+X0	FD	TS	GD	Rees et al. 1978	King & John 1980
Caelifera	Acrididae	Oedipodinae	Humbe tenuicornis	M	8.21	22+X0	FD	TS	LM	John & Hewitt 1966	John and Hewitt, 1966
Caelifera	Acrididae	Oedipodinae	Locusta migratoria	F	6.44	22+X0	FCM	n.a.	MM	Wang et al. 2014	Bier & Müller 1969
Caelifera	Acrididae	Oedipodinae	Locusta migratoria	M	7.62	22+X0	FCM	MS	PS	this study	Bier & Müller 1969
Caelifera	Acrididae	Oedipodinae	Locusta migratoria	M	5.47	22+X0	FD	TS	GD	Rees et al. 1978	Bier & Müller 1969
Caelifera	Acrididae	Oedipodinae	Locusta migratoria	M	6.09	22+X0	FD	TS	MM	Wilmore & Brown 1975	Bier & Müller 1969
Caelifera	Acrididae	Oedipodinae	Locusta migratoria	n.a.	5.28	22+X0	FD	S	MD	Bier & Müller 1969	Bier & Müller 1969
Caelifera	Acrididae	Oedipodinae	Locusta migratoria	n.a.	6.27	22+X0	FD	V	MM	Fox 1970	Bier & Müller 1969
Caelifera	Acrididae	Oedipodinae	Locusta migratoria	n.a.	6.35	22+X0	FD	HE	GD, OM	Rasch 1985	Bier & Müller 1969
Caelifera	Acrididae	Oedipodinae	Oedaleus asiaticus	F	9.83	22+X0*	FCM	BR	PA	Mao et al. 2020	Takizawa & Narasawa 1971
Caelifera	Acrididae	Oedipodinae	Oedaleus asiaticus	M	9.24	22+X0*	FCM	BR	LM	Mao et al. 2020	Takizawa & Narasawa 1971
Caelifera	Acrididae	Oedipodinae	Oedaleus infernalis	F	9.83	22+X0	FCM	BR	LM	Mao et al. 2020	Takizawa & Narasawa 1971
Caelifera	Acrididae	Oedipodinae	Oedaleus infernalis	M	9.27	22+X0	FCM	BR	LM	Mao et al. 2020	Takizawa & Narasawa 1971
Caelifera	Acrididae	Oedipodinae	Oedipoda caerulescens	F	14.15	22+X0	FCM	MS	PS	Husemann et al. 2021	Santos et al. 1983
Caelifera	Acrididae	Oedipodinae	Psophus stridulus	M	16.44	22+X0	FCM	MS	PS	this study	Suja et al. 1986
Caelifera	Acrididae	Oedipodinae	Sphingonotus caerulans	F	13.32	22+X0	FCM	MS	PS	Husemann et al. 2021	Santos et al. 1983
Caelifera	Acrididae	Oedipodinae	Sphingonotus caerulans	M	12.56	22+X0	FCM	MS	PS	Husemann et al. 2021	Santos et al. 1983
Caelifera	Acrididae	Oedipodinae	Stethophyma grossum	F	18.48	22+X0	FCM	MS	PS	Husemann et al. 2021	Callan 1941
Caelifera	Acrididae	Oedipodinae	Stethophyma grossum	F	18.51	22+X0	FCM	MS	PS	this study	Callan 1941
Caelifera	Acrididae	Oedipodinae	Stethophyma grossum	M	17.36	22+X0	FCM	MS	PS	Husemann et al. 2021	Callan 1941
Caelifera	Acrididae	Oedipodinae	Trilophidia annulata	F	10.06	22+X0	FCM	BR	LM	Mao et al. 2020	Inoue 1985
Caelifera	Acrididae	Oedipodinae	Trilophidia annulata	M	9.37	22+X0	FCM	BR	LM	Mao et al. 2020	Inoue 1985
Caelifera	Acrididae	Pyrgomorphinae	Atractomorpha sinensis	F	8.21	18+X0	FCM	BR	LM	Mao et al. 2020	Inoue 1985
Caelifera	Acrididae	Pyrgomorphinae	Atractomorpha sinensis	M	7.55	18+X0	FCM	BR	LM	Mao et al. 2020	Inoue 1985
Caelifera	Acrididae	Thrinchinae	Filchnerella rubimargina	F	14.21	18+X0	FCM	BR	LM	Mao et al. 2020	Peng 1991
Caelifera	Acrididae	Thrinchinae	Filchnerella rubimargina	M	13.51	18+X0	FCM	BR	LM	Mao et al. 2020	Peng 1991
Caelifera	Acrididae	Thrinchinae	Haplotropis brunneriana	F	14.45	18+X0	FCM	BR	LM	Mao et al. 2020	Chen 1937
Caelifera	Acrididae	Thrinchinae	Haplotropis brunneriana	M	13.65	18+X0	FCM	BR	LM	Mao et al. 2020	Chen 1937
Caelifera	Morabidae	Morabinae	Warramaba virgo	n.a.	3.75	14+X0	n.a.	n.a.	n.a.	Petitpierre 1996	White et al. 1977
Caelifera	Morabidae	Morabinae	Warramaba virgo	n.a.	4	14+X0	FD	BR	GD	White & Webb 1968	White et al. 1977
Caelifera	Tetrigidae	Tetriginae	Tetrix subulata	M	2.22	12+X0	FCM	MS	PS	this study	Henderson 1961
Caelifera	Tetrigidae	Tetriginae	Tetrix tuerki	F	2.32	12+X0*	FCM	MS	PS	this study	Henderson 1961
Caelifera	Tetrigidae	Tetriginae	Tetrix tuerki	F	2.41	12+X0*	FCM	MS	PS	this study	Henderson 1961
Caelifera	Tetrigidae	Tetriginae	Tetrix undulata	F	2.36	12+X0	FCM	MS	PS	this study	Henderson 1961
Caelifera	Tetrigidae	Tetriginae	Tetrix undulata	M	2.18	12+X0	FCM	MS	PS	this study	Henderson 1961
Ensifera	Anostostomatidae	Deinacridinae	Hemideina crassidens	F	6.01	14+X0	FCM	AN	BP	Morgan-Richards 2005	Morgan-Richards 1997	Measurements were done with DAPI stain. DAPI measurements are influenced by AT/GC ratio in the genome and are considered less accurate than PI stain used in all other FCM values listed here.
Ensifera	Anostostomatidae	Deinacridinae	Hemideina crassidens	M	5.4	14+X0	FCM	AN	BP	Morgan-Richards 2005	Morgan-Richards 1997	Measurements were done with DAPI stain. DAPI measurements are influenced by AT/GC ratio in the genome and are considered less accurate than PI stain used in all other FCM values listed here.
Ensifera	Anostostomatidae	Deinacridinae	Hemideina thoracica	F	6.53	14+X0	FCM	AN	BP	Morgan-Richards 2005	Morgan-Richards 1997	Measurements were done with DAPI stain. DAPI measurements are influenced by AT/GC ratio in the genome and are considered less accurate than PI stain used in all other FCM values listed here.
Ensifera	Anostostomatidae	Deinacridinae	Hemideina thoracica	M	5.95	14+X0	FCM	AN	BP	Morgan-Richards 2005	Morgan-Richards 1997	Measurements were done with DAPI stain. DAPI measurements are influenced by AT/GC ratio in the genome and are considered less accurate than PI stain used in all other FCM values listed here.
Ensifera	Gryllacrididae	Gryllacridinae	Ocellarnaca sp.	F	9.45	n.a.	FCM	HD	PA	Yuan et al. 2021
Ensifera	Gryllidae	Eneopterinae	Xenogryllus marmoratus	F	2.35	n.a.	FCM	HD	PA	Yuan et al. 2021
Ensifera	Gryllidae	Eneopterinae	Xenogryllus marmoratus	M	2.09	n.a.	FCM	HD	PA	Yuan et al. 2021
Ensifera	Gryllidae	Gryllinae	Acheta domesticus	F	2.88	10+X0	FCM	MS	PS	this study	Cave & Allen 1969
Ensifera	Gryllidae	Gryllinae	Acheta domesticus	M	2.63	10+X0	FCM	MS	PS	this study	Cave & Allen 1969
Ensifera	Gryllidae	Gryllinae	Acheta domesticus	n.a.	2	10+X0	FCM	BR	DM	Gregory unpubl.	Cave & Allen 1969
Ensifera	Gryllidae	Gryllinae	Acheta domesticus	n.a.	2	10+X0	FD	HE	GD	Gregory unpubl.	Cave & Allen 1969
Ensifera	Gryllidae	Gryllinae	Acheta domesticus	n.a.	2.38	10+X0	FD	HE	DM	Koshikawa et al. 2008	Cave & Allen 1969
Ensifera	Gryllidae	Gryllinae	Acheta domesticus	n.a.	2	10+X0	FD	OV, TS	MM, HS	Lima-de-Fariaet al. 1973	Cave & Allen 1969
Ensifera	Gryllidae	Gryllinae	Acheta domesticus	n.a.	2	10+X0	FD	HE	GD, OM	Rasch 1985	Cave & Allen 1969
Ensifera	Gryllidae	Gryllinae	Gryllodes sigillatus	F	2.27	20+X0	FCM	HD	PA	Yuan et al. 2021	Ohmachi 1927
Ensifera	Gryllidae	Gryllinae	Gryllodes sigillatus	M	2.07	20+X0	FCM	HD	PA	Yuan et al. 2021	Ohmachi 1927
Ensifera	Gryllidae	Gryllinae	Gryllus assimilis	F	2.24	28+X0	FCM	MS	PS	this study	Honda 1926
Ensifera	Gryllidae	Gryllinae	Gryllus assimilis	M	2.09	28+X0	FCM	MS	PS	this study	Honda 1926
Ensifera	Gryllidae	Gryllinae	Gryllus bimaculatus	F	2.22	28+X0	FCM	MS	PS	this study	Warchalowska-Sliwa 1979
Ensifera	Gryllidae	Gryllinae	Gryllus bimaculatus	M	1.98	28+X0	FCM	MS	PS	this study	Warchalowska-Sliwa 1979
Ensifera	Gryllidae	Gryllinae	Gryllus campestris	F	2.23	28+X0	FCM	MS	PS	this study	Warchalowska-Sliwa 1979
Ensifera	Gryllidae	Gryllinae	Gryllus campestris	M	2.08	28+X0	FCM	MS	PS	this study	Warchalowska-Sliwa 1979
Ensifera	Gryllidae	Gryllinae	Gryllus pennsylvanicus	n.a.	2.06	20+X0	FD	S	MD	Bier & Müller 1969	Randell 1960
Ensifera	Gryllidae	Gryllinae	Gryllus pennsylvanicus	n.a.	2.68	20+X0	n.a.	n.a.	n.a.	Petitpierre 1996	Randell 1960
Ensifera	Gryllidae	Gryllinae	Gryllus pennsylvanicus	n.a.	2	20+X0	FD	HE	GD, OM	Rasch 1985	Randell 1960
Ensifera	Gryllidae	Gryllinae	Loxoblemmus equestris	F	2.45	12+X0	FCM	HD	PA	Yuan et al. 2021	Manna & Bhattacharjee 1970
Ensifera	Gryllidae	Gryllinae	Teleogryllus emma	F	2.61	26+X0	FCM	HD	PA	Yuan et al. 2021	You et al. 2007
Ensifera	Gryllidae	Gryllinae	Teleogryllus emma	M	2.34	26+X0	FCM	HD	PA	Yuan et al. 2021	You et al. 2007
Ensifera	Gryllidae	Nemobiinae	Nemobius sylvestris	F	2.56	16+X0	FCM	MS	PS	this study	Favrelle 1936
Ensifera	Gryllidae	Oecanthinae	Oecanthus niveus	n.a.	1.71	n.a.	FCM	BR	DV	Hanrahan & Johnston 2011		Unknown for this species; Oecanthus has 2n=16+XY / 18+XY / 18+X0 (Milach et al. 2016).
Ensifera	Gryllidae	Oecanthinae	Oecanthus pellucens	F	1.44	18+XY	FCM	MS	PS	this study	Ohmachi 1927
Ensifera	Gryllidae	Oecanthinae	Oecanthus pellucens	M	1.37	18+XY	FCM	MS	PS	this study	Ohmachi 1927
Ensifera	Gryllidae	Oecanthinae	Oecanthus sinensis	F	1.08	n.a.	FCM	HD	PA	Yuan et al. 2021		Unknown for this species; Oecanthus has 2n=16+XY / 18+XY / 18+X0 (Milach et al. 2016).
Ensifera	Gryllidae	Oecanthinae	Oecanthus sinensis	M	0.95	n.a.	FCM	HD	PA	Yuan et al. 2021		Unknown for this species; Oecanthus has 2n=16+XY / 18+XY / 18+X0 (Milach et al. 2016).
Ensifera	Gryllidae	Podoscirtinae	Truljalia hibinonis	M	2.23	n.a.	FCM	HD	PA	Yuan et al. 2021
Ensifera	Gryllotalpidae	Gryllotalpinae	Gryllotalpa orientalis	F	4.21	n.a.	FCM	HD	PA	Yuan et al. 2021		Unknown for this species. Gryllotalpa has very variable chromosome counts.
Ensifera	Gryllotalpidae	Gryllotalpinae	Neoscapteriscus borellii	n.a.	3.41	n.a.	FCM	BR	GD	Hanrahan & Johnston 2011
Ensifera	Mogoplistidae	Mogoplistinae	Ornebius kanetataki	F	3.48	n.a.	FCM	HD	GD	Yuan et al. 2021
Ensifera	Mogoplistidae	Mogoplistinae	Ornebius kanetataki	M	3.08	n.a.	FCM	HD	GD	Yuan et al. 2021
Ensifera	Rhaphidophoridae	Aemodogryllinae	Diestrammena sp.	F	5.48	28+X0*	FCM	HD	PA	Yuan et al. 2021	Warchalowska-Sliwa et al. 1993
Ensifera	Rhaphidophoridae	Aemodogryllinae	Diestrammena sp.	M	5.15	28+X0*	FCM	HD	PA	Yuan et al. 2021	Warchalowska-Sliwa et al. 1993
Ensifera	Rhaphidophoridae	Ceuthophilinae	Ceuthophilus stygius	n.a.	9.55	36+X0	FD	HE	GD, OM	Rasch & Rasch 1981	Stevens 1912
Ensifera	Rhaphidophoridae	Ceuthophilinae	Hadenoecus subterraneus	n.a.	1.55	34+X0	FD	HE	GD, OM	Rasch & Rasch 1981	Lamb 1975
Ensifera	Tettigoniidae	Bradyporinae	Deracantha onos	F	19.14	28+X0*	FCM	HD	PA	Yuan et al. 2021	Warchalowska-Sliwa & Bugrov 1997
Ensifera	Tettigoniidae	Bradyporinae	Deracantha onos	M	17.39	28+X0*	FCM	HD	PA	Yuan et al. 2021	Warchalowska-Sliwa & Bugrov 1997
Ensifera	Tettigoniidae	Bradyporinae	Zichya tenggerensis	F	13.95	30+X0*	FCM	HD	PA	Yuan et al. 2021	Warchalowska-Sliwa & Bugrov 1997
Ensifera	Tettigoniidae	Bradyporinae	Zichya tenggerensis	M	12.71	30+X0*	FCM	HD	PA	Yuan et al. 2021	Warchalowska-Sliwa & Bugrov 1997
Ensifera	Tettigoniidae	Conocephalinae	Conocephalus dorsalis	M	3.52	32+X0	FCM	MS	PS	this study	Warchalowska-Sliwa 1984a
Ensifera	Tettigoniidae	Conocephalinae	Conocephalus fuscus	F	4.42	32+X0*	FCM	MS	PS	this study	Warchalowska-Sliwa 1984a
Ensifera	Tettigoniidae	Conocephalinae	Conocephalus fuscus	M	3.79	32+X0*	FCM	MS	PS	this study	Warchalowska-Sliwa 1984a
Ensifera	Tettigoniidae	Conocephalinae	Conocephalus gladiatus	F	4.54	32+X0	FCM	HD	PA	Yuan et al. 2021	Douk Hoon et al. 1987
Ensifera	Tettigoniidae	Conocephalinae	Conocephalus gladiatus	M	4.02	32+X0	FCM	HD	PA	Yuan et al. 2021	Douk Hoon et al. 1987
Ensifera	Tettigoniidae	Conocephalinae	Conocephalus maculatus	F	3.99	32+X0*	FCM	HD	PA	Yuan et al. 2021	Warchalowska-Sliwa 1984a
Ensifera	Tettigoniidae	Conocephalinae	Conocephalus maculatus	M	3.69	32+X0*	FCM	HD	PA	Yuan et al. 2021	Warchalowska-Sliwa 1984a
Ensifera	Tettigoniidae	Conocephalinae	Conocephalus melaenus	F	4.3	32+X0*	FCM	HD	PA	Yuan et al. 2021	Warchalowska-Sliwa 1984a
Ensifera	Tettigoniidae	Conocephalinae	Conocephalus sp.	F	3.03	32+X0	FCM	BR	GD	Hanrahan & Johnston 2011	Warchalowska-Sliwa 1984a
Ensifera	Tettigoniidae	Conocephalinae	Conocephalus sp.	M	2.65	32+X0	FCM	BR	GD	Hanrahan & Johnston 2011	Warchalowska-Sliwa 1984a
Ensifera	Tettigoniidae	Conocephalinae	Neoconocephalus triops	F	7.93	22+X0	FCM	BR	GD	Hanrahan & Johnston 2011	White 1941
Ensifera	Tettigoniidae	Conocephalinae	Neoconocephalus triops	M	7.29	22+X0	FCM	BR	GD	Hanrahan & Johnston 2011	White 1941
Ensifera	Tettigoniidae	Conocephalinae	Pseudorhynchus crassiceps	F	10.05	n.a.	FCM	HD	PA	Yuan et al. 2021
Ensifera	Tettigoniidae	Conocephalinae	Pseudorhynchus crassiceps	M	8.77	n.a.	FCM	HD	PA	Yuan et al. 2021
Ensifera	Tettigoniidae	Conocephalinae	Ruspolia dubia	F	9.68	20+X0*	FCM	HD	PA	Yuan et al. 2021	Torelli 1940
Ensifera	Tettigoniidae	Conocephalinae	Ruspolia dubia	M	9.07	20+X0*	FCM	HD	PA	Yuan et al. 2021	Torelli 1940
Ensifera	Tettigoniidae	Conocephalinae	Ruspolia lineosa	F	9.83	20+X0*	FCM	HD	PA	Yuan et al. 2021	Torelli 1940
Ensifera	Tettigoniidae	Conocephalinae	Ruspolia lineosa	M	9.09	20+X0*	FCM	HD	PA	Yuan et al. 2021	Torelli 1940
Ensifera	Tettigoniidae	Hexacentrinae	Hexacentrus unicolor	F	14.01	30/32+X0*	FCM	HD	PA	Yuan et al. 2021	Asana et al. 1938	Unknown for this species. Hexacentrus has 2n=30+X or 2n=32+X (Asana et al. 1938).
Ensifera	Tettigoniidae	Hexacentrinae	Hexacentrus unicolor	M	12.8	30/32+X0*	FCM	HD	PA	Yuan et al. 2021	Asana et al. 1938
Ensifera	Tettigoniidae	Meconematinae	Meconema meridionale	F	10.69	26+X0*	FCM	MS	PS	this study	Warchalowska-Sliwa 1984a
Ensifera	Tettigoniidae	Meconematinae	Meconema meridionale	M	9.9	26+X0*	FCM	MS	PS	this study	Warchalowska-Sliwa 1984a
Ensifera	Tettigoniidae	Meconematinae	Meconema thalassinum	F	12.28	26+X0	FCM	MS	PS	this study	Warchalowska-Sliwa 1984a
Ensifera	Tettigoniidae	Meconematinae	Meconema thalassinum	F	12.44	26+X0	FCM	MS	PS	this study	Warchalowska-Sliwa 1984a
Ensifera	Tettigoniidae	Meconematinae	Microconema clavata	F	4.38	n.a.	FCM	HD	GD	Yuan et al. 2021
Ensifera	Tettigoniidae	Meconematinae	Microconema clavata	M	4.04	n.a.	FCM	HD	GD	Yuan et al. 2021
Ensifera	Tettigoniidae	Mecopodinae	Mecopoda elongata	F	14.58	26/28+X0*	FCM	HD	PA	Yuan et al. 2021	Bugrov et al. 2004	Unknown for this species. Mecopoda has 2n=26+X or 2n=28+X (Bugrov et al. 2004)
Ensifera	Tettigoniidae	Mecopodinae	Mecopoda elongata	M	13.45	26/28+X0*	FCM	HD	PA	Yuan et al. 2021	Bugrov et al. 2004	Unknown for this species. Mecopoda has 2n=26+X or 2n=28+X (Bugrov et al. 2004)
Ensifera	Tettigoniidae	Phaneropterinae	Ducetia japonica	F	7.84	28+X0	FCM	HD	PA	Yuan et al. 2021	Asana et al. 1938
Ensifera	Tettigoniidae	Phaneropterinae	Ducetia japonica	M	6.97	28+X0	FCM	HD	PA	Yuan et al. 2021	Asana et al. 1938
Ensifera	Tettigoniidae	Phaneropterinae	Elimaea berezovskii	F	6.68	26+X0*	FCM	HD	PA	Yuan et al. 2021	Asana et al. 1938
Ensifera	Tettigoniidae	Phaneropterinae	Elimaea berezovskii	M	5.94	26+X0*	FCM	HD	PA	Yuan et al. 2021	Asana et al. 1938
Ensifera	Tettigoniidae	Phaneropterinae	Kuwayamaea brachyptera	F	10.58	26t/28+X0*	FCM	HD	PA	Yuan et al. 2021		Unknown for this species. Kuwayamaea has 2n=26+X or 2n=28+X (Warchalowska-Sliwa 1998)
Ensifera	Tettigoniidae	Phaneropterinae	Kuwayamaea brachyptera	M	9.05	26t/28+X0*	FCM	HD	PA	Yuan et al. 2021		Unknown for this species. Kuwayamaea has 2n=26+X or 2n=28+X (Warchalowska-Sliwa 1998)
Ensifera	Tettigoniidae	Phaneropterinae	Leptophyes punctatissima	F	7.98	30+X0	FCM	MS	PS	this study	Warchalowska-Sliwa & Heller 1998
Ensifera	Tettigoniidae	Phaneropterinae	Leptophyes punctatissima	M	6.81	30+X0	FCM	MS	PS	this study	Warchalowska-Sliwa & Heller 1998
Ensifera	Tettigoniidae	Phaneropterinae	Phaneroptera falcata	F	7.25	26+X0	FCM	MS	PS	this study	Warchalowska-Sliwa et al. 1996
Ensifera	Tettigoniidae	Phaneropterinae	Phaneroptera falcata	M	6.08	26+X0	FCM	MS	PS	this study	Warchalowska-Sliwa et al. 1996
Ensifera	Tettigoniidae	Phaneropterinae	Phaneroptera gracilis	F	6.11	26+X0	FCM	HD	PA	Yuan et al. 2021	Warchalowska-Sliwa et al. 1996
Ensifera	Tettigoniidae	Phaneropterinae	Phaneroptera gracilis	M	5.09	26+X0	FCM	HD	PA	Yuan et al. 2021	Warchalowska-Sliwa et al. 1996
Ensifera	Tettigoniidae	Phaneropterinae	Ruidocollaris sinensis	F	7	n.a.	FCM	HD	PA	Yuan et al. 2021
Ensifera	Tettigoniidae	Phaneropterinae	Ruidocollaris sinensis	M	6.03	n.a.	FCM	HD	PA	Yuan et al. 2021
Ensifera	Tettigoniidae	Pseudophyllinae	Phyllomimus sinicus	F	5.91	n.a.	FCM	HD	PA	Yuan et al. 2021
Ensifera	Tettigoniidae	Pseudophyllinae	Tegra novaehollandiae viridinotata	F	3.47	n.a.	FCM	HD	GD	Yuan et al. 2021
Ensifera	Tettigoniidae	Tettigoniinae	Atlanticus sinensis	F	7.13	28+X0	FCM	HD	PA	Yuan et al. 2021	Chang & Lian 2002
Ensifera	Tettigoniidae	Tettigoniinae	Atlanticus sinensis	M	6.78	28+X0	FCM	HD	PA	Yuan et al. 2021	Chang & Lian 2002
Ensifera	Tettigoniidae	Tettigoniinae	Bicolorana bicolor	F	8.05	30+X0	FCM	MS	PS	this study	Warchalowska-Sliwa et al. 1987
Ensifera	Tettigoniidae	Tettigoniinae	Bicolorana bicolor	M	6.99	30+X0	FCM	MS	PS	this study	Warchalowska-Sliwa et al. 1987
Ensifera	Tettigoniidae	Tettigoniinae	Decticus verrucivorus	F	8.21	30+X0	FCM	MS	PS	this study	Mohr 1919
Ensifera	Tettigoniidae	Tettigoniinae	Decticus verrucivorus	M	7.34	30+X0	FCM	MS	PS	this study	Mohr 1919
Ensifera	Tettigoniidae	Tettigoniinae	Gampsocleis sinensis	F	6.78	30+X0*	FCM	HD	PA	Yuan et al. 2021	Kociński 2018
Ensifera	Tettigoniidae	Tettigoniinae	Metrioptera bonneti	F	5.9	30+X0*	FCM	HD	PA	Yuan et al. 2021	Asana et al. 1938
Ensifera	Tettigoniidae	Tettigoniinae	Metrioptera bonneti	M	5.34	30+X0*	FCM	HD	PA	Yuan et al. 2021	Asana et al. 1938
Ensifera	Tettigoniidae	Tettigoniinae	Metrioptera brachyptera	F	8.78	30+X0	FCM	MS	PS	this study	White 1941
Ensifera	Tettigoniidae	Tettigoniinae	Metrioptera brachyptera	M	7.97	30+X0	FCM	MS	PS	this study	White 1941
Ensifera	Tettigoniidae	Tettigoniinae	Pholidoptera griseoaptera	F	7.11	30+X0	FCM	MS	PS	this study	Henderson 1961
Ensifera	Tettigoniidae	Tettigoniinae	Pholidoptera griseoaptera	M	6.3	30+X0	FCM	MS	PS	this study	Henderson 1961
Ensifera	Tettigoniidae	Tettigoniinae	Pholidoptera littoralis	F	7.69	30+X0*	FCM	MS	PS	this study	Henderson 1961
Ensifera	Tettigoniidae	Tettigoniinae	Platycleis albopunctata	F	6.54	30+X0*	FCM	MS	PS	this study	Camacho et al. 1981
Ensifera	Tettigoniidae	Tettigoniinae	Platycleis albopunctata	M	5.73	30+X0*	FCM	MS	PS	this study	Camacho et al. 1981
Ensifera	Tettigoniidae	Tettigoniinae	Roeseliana roeselii	F	8.3	30+X0	FCM	MS	PS	this study	Warchalowska-Sliwa 1984b
Ensifera	Tettigoniidae	Tettigoniinae	Roeseliana roeselii	M	7.71	30+X0	FCM	MS	PS	this study	Warchalowska-Sliwa 1984b
Ensifera	Tettigoniidae	Tettigoniinae	Tettigonia cantans	F	7.16	28+X0	FCM	MS	PS	this study	Warchalowska-Sliwa 1984b
Ensifera	Tettigoniidae	Tettigoniinae	Tettigonia cantans	M	6.34	28+X0	FCM	MS	PS	this study	Warchalowska-Sliwa 1984b
Ensifera	Tettigoniidae	Tettigoniinae	Tettigonia chinensis	F	6.68	28+X0*	FCM	HD	PA	Yuan et al. 2021	Warchalowska-Sliwa 1984b
Ensifera	Tettigoniidae	Tettigoniinae	Tettigonia viridissima	M	5.58	28+X0	FCM	MS	PS	this study	Warchalowska-Sliwa 1984b
Ensifera	Tettigoniidae	Tettigoniinae	Tettigonia viridissima	M	5.79	28+X0	FCM	MS	PS	this study	Warchalowska-Sliwa 1984b
Ensifera	Tridactylidae	n.a.	unknown sp.	n.a.	2.63	10/12+X0*	FCM	BR	DV	Hanrahan & Johnston 2011	John & Rentz 1986	John and Rentz (1986) mention 2n = 10+X0 or 12+X0 for Tridactylidae
Ensifera	Trigonidiidae	Trigonidiinae	Laupala cerasina	n.a.	1.93	14+X0*	FCM	BR	GD	Petrov 2000	Parsons & Shaw 2002

## Sheet: Genome Sizes - New Measurements
Suborder	Family	Subfamily	Species	ZMH number	Sex	Genome size 1C [pg]	GC content [%]	Chromosome count (2n)	Reference chromosome count
Caelifera	Acrididae	Calliptaminae	Calliptamus italicus	ZMH862079	F	11.66	42.54	22+X0*	Camacho & Cabrero 1982
Caelifera	Acrididae	Calliptaminae	Calliptamus italicus		F	11.69	42.86	22+X0*	Camacho & Cabrero 1982
Caelifera	Acrididae	Calliptaminae	Calliptamus italicus	ZMH862056	M	10.91	42.57	22+X0*	Camacho & Cabrero 1982
Caelifera	Acrididae	Cyrtacanthacridinae	Schistocerca gregaria	ZMH862103	F	10.68	43.17	22+X0	John & Hewitt 1966
Caelifera	Acrididae	Cyrtacanthacridinae	Schistocerca gregaria	ZMH862102	M	10.36	43.62	22+X0	John & Hewitt 1966
Caelifera	Acrididae	Gomphocerinae	Chorthippus albomarginatus	ZMH862082	F	11.88	41.25	16+X0	Lin et al. 2015
Caelifera	Acrididae	Gomphocerinae	Chorthippus albomarginatus	ZMH862002	M	11.79	41.15	16+X0	Lin et al. 2015
Caelifera	Acrididae	Gomphocerinae	Chorthippus apricarius	ZMH862003	F	12.71	40.81	16+X0*	Cabrero & Camacho 1986
Caelifera	Acrididae	Gomphocerinae	Chorthippus apricarius	ZMH862041	F	12.32	40.61	16+X0*	Cabrero & Camacho 1986
Caelifera	Acrididae	Gomphocerinae	Chorthippus apricarius	ZMH862048	M	11.92	41.11	16+X0*	Cabrero & Camacho 1986
Caelifera	Acrididae	Gomphocerinae	Chorthippus biguttulus	ZMH862009	M	10.99	41.8	16+X0	Santos et al. 1983
Caelifera	Acrididae	Gomphocerinae	Chorthippus brunneus	ZMH862021	M	10.47	41.17	16+X0	Cabrero & Camacho 1986
Caelifera	Acrididae	Gomphocerinae	Chorthippus dorsatus	ZMH862008	F	12.4	41.06	16+X0	Cabrero & Camacho 1986
Caelifera	Acrididae	Gomphocerinae	Chorthippus dorsatus	ZMH862023	F	12.77	41.65	16+X0	Cabrero & Camacho 1986
Caelifera	Acrididae	Gomphocerinae	Chorthippus dorsatus	ZMH862005	M	12.8	41.45	16+X0	Cabrero & Camacho 1986
Caelifera	Acrididae	Gomphocerinae	Chorthippus mollis	ZMH862017	M	11.58	41.5	16+X0*	Santos et al. 1983
Caelifera	Acrididae	Gomphocerinae	Chorthippus pullus	ZMH862066	F	13.44	41.32	16+X0*	Santos et al. 1983
Caelifera	Acrididae	Gomphocerinae	Chorthippus vagans	ZMH862076	F	11.13	41	16+X0	Gosálvez et al. 1980
Caelifera	Acrididae	Gomphocerinae	Chorthippus vagans	ZMH862074	F	11.08	41.6	16+X0	Gosálvez et al. 1980
Caelifera	Acrididae	Gomphocerinae	Chrysochraon dispar	ZMH862039	F	19.43	41.02	16+X0	Fletcher & Hewitt 1980
Caelifera	Acrididae	Gomphocerinae	Chrysochraon dispar	ZMH862022	M	18.76	41.83	16+X0	Fletcher & Hewitt 1980
Caelifera	Acrididae	Gomphocerinae	Euthystira brachyptera	ZMH862067	F	17.91	41.36	16+X0	Fletcher & Hewitt 1980
Caelifera	Acrididae	Gomphocerinae	Euthystira brachyptera	ZMH862019	F	17.98	41.66	16+X0	Fletcher & Hewitt 1980
Caelifera	Acrididae	Gomphocerinae	Gomphocerippus rufus	ZMH862096	F	13.36	41.74	16+X0	Shu-juan 2016
Caelifera	Acrididae	Gomphocerinae	Gomphocerippus rufus	ZMH862081	F	13	41.31	16+X0	Shu-juan 2016
Caelifera	Acrididae	Gomphocerinae	Myrmeleotettix maculatus	ZMH862007	F	11.85	40.99	16+X0	Barker 1960
Caelifera	Acrididae	Gomphocerinae	Myrmeleotettix maculatus	ZMH862012	F	11.81	41.8	16+X0	Barker 1960
Caelifera	Acrididae	Gomphocerinae	Omocestus haemorrhoidalis	ZMH862071	F	12.83	40.97	16+X0	John & Hewitt 1966
Caelifera	Acrididae	Gomphocerinae	Omocestus haemorrhoidalis	ZMH862004	M	12.14	41.02	16+X0	John & Hewitt 1966
Caelifera	Acrididae	Gomphocerinae	Omocestus viridulus	ZMH862085	F	14.03	41	16+X0	John & Hewitt 1966
Caelifera	Acrididae	Gomphocerinae	Omocestus viridulus	ZMH862090	M	13.28	41.21	16+X0	John & Hewitt 1966
Caelifera	Acrididae	Gomphocerinae	Pseudochorthippus montanus	ZMH862063	F	13.12	41.16	16+X0*	Bugrov & Vysotskaya 1981
Caelifera	Acrididae	Gomphocerinae	Pseudochorthippus montanus	ZMH862094	M	12.42	41.28	16+X0*	Bugrov & Vysotskaya 1982
Caelifera	Acrididae	Gomphocerinae	Pseudochorthippus parallelus	ZMH862029	F	13.28	42.47	16+X0	Santos et al. 1983
Caelifera	Acrididae	Gomphocerinae	Pseudochorthippus parallelus		F	13	41.61	16+X0	Santos et al. 1983
Caelifera	Acrididae	Gomphocerinae	Pseudochorthippus parallelus	ZMH862001	M	12.67	41.4	16+X0	Santos et al. 1983
Caelifera	Acrididae	Gomphocerinae	Stenobothrus lineatus		F	14	41.67	16+X0	Santos et al. 1983
Caelifera	Acrididae	Gomphocerinae	Stenobothrus lineatus	ZMH862070	M	13.63	40.83	16+X0	Santos et al. 1983
Caelifera	Acrididae	Gomphocerinae	Stenobothrus nigromaculatus	ZMH862065	F	13.18	41.06	16+X0*	Santos et al. 1983
Caelifera	Acrididae	Gomphocerinae	Stenobothrus nigromaculatus	ZMH862064	M	12.48	41.04	16+X0*	Santos et al. 1983
Caelifera	Acrididae	Gomphocerinae	Stenobothrus stigmaticus	ZMH862068	F	11.91	41.31	16+X0*	Santos et al. 1983
Caelifera	Acrididae	Gomphocerinae	Stenobothrus stigmaticus	ZMH862069	M	11.21	41.17	16+X0*	Santos et al. 1983
Caelifera	Acrididae	Oedipodinae	Bryodemella tuberculata	ZMH862087	F	21.88	42.01	22+X0	Bugrov 1996
Caelifera	Acrididae	Oedipodinae	Bryodemella tuberculata	ZMH862086	F	21.96	42.09	22+X0	Bugrov 1996
Caelifera	Acrididae	Oedipodinae	Locusta migratoria	ZMH862104	M	7.62	41.52	22+X0	Bier & Müller 1969
Caelifera	Acrididae	Oedipodinae	Oedipoda caerulescens	ZMH862080	F	14.05	41.82	22+X0	Santos et al. 1983
Caelifera	Acrididae	Oedipodinae	Oedipoda caerulescens	ZMH862020	F	14.2	42.43	22+X0	Santos et al. 1983
Caelifera	Acrididae	Oedipodinae	Psophus stridulus	ZMH862095	M	16.44	41.95	22+X0	Suja et al. 1986
Caelifera	Acrididae	Oedipodinae	Stethophyma grossum	ZMH862015	F	18.51	42.56	22+X0	Callan 1941
Caelifera	Tetrigidae	Tetriginae	Tetrix subulata	ZMH862034	M	2.22	35.62	12+X0	Henderson 1961
Caelifera	Tetrigidae	Tetriginae	Tetrix tuerki	ZMH862073	F	2.32	35.86	12+X0*	Henderson 1961
Caelifera	Tetrigidae	Tetriginae	Tetrix tuerki	ZMH862072	F	2.41	36.29	12+X0*	Henderson 1961
Caelifera	Tetrigidae	Tetriginae	Tetrix undulata	ZMH862033	F	2.36	36.1	12+X0	Henderson 1961
Caelifera	Tetrigidae	Tetriginae	Tetrix undulata	ZMH862052	M	2.18	35.58	12+X0	Henderson 1961
Ensifera	Gryllidae	Gryllinae	Acheta domesticus	ZMH862084	F	2.88	38.84	10+X0	Cave & Allen 1969
Ensifera	Gryllidae	Gryllinae	Acheta domesticus	ZMH862083	M	2.63	39.41	10+X0	Cave & Allen 1969
Ensifera	Gryllidae	Gryllinae	Gryllus assimilis	ZMH862100	F	2.24	38.28	28+X0	Honda 1926
Ensifera	Gryllidae	Gryllinae	Gryllus assimilis	ZMH862101	M	2.09	38.87	28+X0	Honda 1926
Ensifera	Gryllidae	Gryllinae	Gryllus bimaculatus	ZMH862098	F	2.22	39.02	28+X0	Warchalowska-Sliwa 1979
Ensifera	Gryllidae	Gryllinae	Gryllus bimaculatus	ZMH862099	M	1.98	38.63	28+X0	Warchalowska-Sliwa 1979
Ensifera	Gryllidae	Gryllinae	Gryllus campestris	ZMH862057	F	2.23	38.63	28+X0	Warchalowska-Sliwa 1979
Ensifera	Gryllidae	Gryllinae	Gryllus campestris	ZMH862093	M	2.08	39.41	28+X0	Warchalowska-Sliwa 1979
Ensifera	Gryllidae	Nemobiinae	Nemobius sylvestris	ZMH862097	F	2.56	36.41	16+X0	Favrelle 1936
Ensifera	Gryllidae	Oecanthinae	Oecanthus pellucens	ZMH862077	F	1.44	39.73	18+XY	Ohmachi 1927
Ensifera	Gryllidae	Oecanthinae	Oecanthus pellucens	ZMH862078	M	1.37	40.21	18+XY	Ohmachi 1927
Ensifera	Tettigoniidae	Conocephalinae	Conocephalus dorsalis	ZMH862047	M	3.52	39.32	32+X0	Warchalowska-Sliwa 1984a
Ensifera	Tettigoniidae	Conocephalinae	Conocephalus fuscus	ZMH862024	F	4.42	39.77	32+X0*	Warchalowska-Sliwa 1984a
Ensifera	Tettigoniidae	Conocephalinae	Conocephalus fuscus	ZMH862053	M	3.79	39.37	32+X0*	Warchalowska-Sliwa 1984a
Ensifera	Tettigoniidae	Meconematinae	Meconema meridionale	ZMH862060	F	10.69	41.52	26+X0*	Warchalowska-Sliwa 1984a
Ensifera	Tettigoniidae	Meconematinae	Meconema meridionale	ZMH862031	M	9.9	40.94	26+X0*	Warchalowska-Sliwa 1984a
Ensifera	Tettigoniidae	Meconematinae	Meconema thalassinum	ZMH862038	F	12.28	40.85	26+X0	Warchalowska-Sliwa 1984a
Ensifera	Tettigoniidae	Meconematinae	Meconema thalassinum	ZMH862030	F	12.44	40.85	26+X0	Warchalowska-Sliwa 1984a
Ensifera	Tettigoniidae	Phaneropterinae	Leptophyes punctatissima	ZMH862040	F	7.98	40.42	30+X0	Warchalowska-Sliwa & Heller 1998
Ensifera	Tettigoniidae	Phaneropterinae	Leptophyes punctatissima	ZMH862011	M	6.73	41.12	30+X0	Warchalowska-Sliwa & Heller 1998
Ensifera	Tettigoniidae	Phaneropterinae	Leptophyes punctatissima	ZMH862050	M	6.84	41.29	30+X0	Warchalowska-Sliwa & Heller 1998
Ensifera	Tettigoniidae	Phaneropterinae	Leptophyes punctatissima	ZMH862043	M	6.86	41.27	30+X0	Warchalowska-Sliwa & Heller 1998
Ensifera	Tettigoniidae	Phaneropterinae	Phaneroptera falcata	ZMH862014	F	7.25	38.86	26+X0	Warchalowska-Sliwa et al. 1996
Ensifera	Tettigoniidae	Phaneropterinae	Phaneroptera falcata	ZMH862061	M	6.08	38.7	26+X0	Warchalowska-Sliwa et al. 1996
Ensifera	Tettigoniidae	Tettigoniinae	Bicolorana bicolor	ZMH862027	F	8.05	40.23	30+X0	Warchalowska-Sliwa et al. 1987
Ensifera	Tettigoniidae	Tettigoniinae	Bicolorana bicolor	ZMH862055	M	6.99	39.12	30+X0	Warchalowska-Sliwa et al. 1987
Ensifera	Tettigoniidae	Tettigoniinae	Decticus verrucivorus	ZMH862045	F	8.11	40.74	30+X0	Mohr 1919
Ensifera	Tettigoniidae	Tettigoniinae	Decticus verrucivorus	ZMH862046	F	8.3	40.94	30+X0	Mohr 1919
Ensifera	Tettigoniidae	Tettigoniinae	Decticus verrucivorus	ZMH862044	M	7.34	41.15	30+X0	Mohr 1919
Ensifera	Tettigoniidae	Tettigoniinae	Decticus verrucivorus		M	7.34	41.22	30+X0	Mohr 1919
Ensifera	Tettigoniidae	Tettigoniinae	Metrioptera brachyptera	ZMH862092	F	8.78	39.82	30+X0	White 1941
Ensifera	Tettigoniidae	Tettigoniinae	Metrioptera brachyptera	ZMH862091	M	7.97	40.03	30+X0	White 1941
Ensifera	Tettigoniidae	Tettigoniinae	Pholidoptera griseoaptera	ZMH862010	F	7.06	40.93	30+X0	Henderson 1961
Ensifera	Tettigoniidae	Tettigoniinae	Pholidoptera griseoaptera	ZMH862037	F	7.16	40.71	30+X0	Henderson 1961
Ensifera	Tettigoniidae	Tettigoniinae	Pholidoptera griseoaptera	ZMH862051	M	6.24	40.6	30+X0	Henderson 1961
Ensifera	Tettigoniidae	Tettigoniinae	Pholidoptera griseoaptera	ZMH862016	M	6.35	40.66	30+X0	Henderson 1961
Ensifera	Tettigoniidae	Tettigoniinae	Pholidoptera littoralis	ZMH862062	F	7.69	40.2	30+X0*	Henderson 1961
Ensifera	Tettigoniidae	Tettigoniinae	Platycleis albopunctata	ZMH862054	F	6.41	39.67	30+X0*	Camacho et al. 1981
Ensifera	Tettigoniidae	Tettigoniinae	Platycleis albopunctata	ZMH862049	F	6.67	40.38	30+X0*	Camacho et al. 1981
Ensifera	Tettigoniidae	Tettigoniinae	Platycleis albopunctata	ZMH862013	M	5.73	38.97	30+X0*	Camacho et al. 1981
Ensifera	Tettigoniidae	Tettigoniinae	Platycleis albopunctata	ZMH862042	M	5.74	39.02	30+X0*	Camacho et al. 1981
Ensifera	Tettigoniidae	Tettigoniinae	Roeseliana roeselii	ZMH862059	F	8.3	40.07	30+X0	Warchalowska-Sliwa 1984b
Ensifera	Tettigoniidae	Tettigoniinae	Roeseliana roeselii	ZMH862028	M	7.63	40.47	30+X0	Warchalowska-Sliwa 1984b
Ensifera	Tettigoniidae	Tettigoniinae	Roeseliana roeselii	ZMH862058	M	7.71	40.46	30+X0	Warchalowska-Sliwa 1984b
Ensifera	Tettigoniidae	Tettigoniinae	Roeseliana roeselii	ZMH862035	M	7.77	40.2	30+X0	Warchalowska-Sliwa 1984b
Ensifera	Tettigoniidae	Tettigoniinae	Tettigonia cantans	ZMH862089	F	7.16	40.96	28+X0	Warchalowska-Sliwa 1984b
Ensifera	Tettigoniidae	Tettigoniinae	Tettigonia cantans	ZMH862088	M	6.34	40.82	28+X0	Warchalowska-Sliwa 1984b
Ensifera	Tettigoniidae	Tettigoniinae	Tettigonia viridissima	ZMH862036	M	5.58	44.21	28+X0	Warchalowska-Sliwa 1984b
Ensifera	Tettigoniidae	Tettigoniinae	Tettigonia viridissima	ZMH862025	M	5.79	41.54	28+X0	Warchalowska-Sliwa 1984b

## Sheet: Genome Sizes - Literature
Suborder	Family	Subfamily	Species	ZMH Number	Sex	Genome size 1C [pg]	Chromosome count (2n)	Method	Cell Type	Standard	Reference genome size	Reference chromosome count	Comments
Caelifera	Acrididae	Acridinae	Acrida cinerea		F	11.24	22+X0*	FCM	BR	LM	Mao et al. 2020	Inoue 1985
Caelifera	Acrididae	Acridinae	Acrida cinerea		M	10.64	22+X0*	FCM	BR	LM	Mao et al. 2020	Inoue 1985
Caelifera	Acrididae	Acridinae	Acrida conica		M	10.82	22+X0	FD	TS	GD	Rees et al. 1978	King & John 1980
Caelifera	Acrididae	Acridinae	Acrida conica		n.a.	12.55	22+X0	FD	HE	GD, OM	Rasch 1985	King & John 1980
Caelifera	Acrididae	Acridinae	Caledia captiva		M	10.9	22+X0	FD	TS	GD	Rees et al. 1978	Shaw 1976
Caelifera	Acrididae	Acridinae	Cryptobothrus chrysophorus		M	9.37	22+X0	FD	TS	GD	Rees et al. 1978	Sharman 1952
Caelifera	Acrididae	Acridinae	Schizobothrus flavovittatus		M	7.5	22+X0	FD	TS	GD	Rees et al. 1978	Rees et al. 1978
Caelifera	Acrididae	Calliptaminae	Calliptamus abbreviatus		F	10.03	22+X0*	FCM	BR	LM	Mao et al. 2020	Camacho & Cabrero 1982
Caelifera	Acrididae	Calliptaminae	Calliptamus abbreviatus		M	9.64	22+X0*	FCM	BR	LM	Mao et al. 2020	Camacho & Cabrero 1982
Caelifera	Acrididae	Calliptaminae	Calliptamus barbarus		F	10.31	22+X0	FCM	BR	LM	Mao et al. 2020	Camacho & Cabrero 1982
Caelifera	Acrididae	Calliptaminae	Calliptamus barbarus		M	9.9	22+X0	FCM	BR	LM	Mao et al. 2020	Camacho & Cabrero 1982
Caelifera	Acrididae	Calliptaminae	Calliptamus italicus	ZMH862079	F	11.6568	22+X0*	FCM	MS	PS	this study	Camacho & Cabrero 1982
Caelifera	Acrididae	Calliptaminae	Calliptamus italicus		F	11.6898	22+X0*	FCM	MS	PS	this study	Camacho & Cabrero 1982
Caelifera	Acrididae	Calliptaminae	Calliptamus italicus	ZMH862056	M	10.9071	22+X0*	FCM	MS	PS	this study	Camacho & Cabrero 1982
Caelifera	Acrididae	Catantopinae	Macrotona australis		M	8.49	22+X0	FD	TS	GD	Rees et al. 1978	Rees et al. 1978
Caelifera	Acrididae	Catantopinae	Peakesia hospita		M	10.47	22+X0	FD	TS	GD	Rees et al. 1978	King & John 1980
Caelifera	Acrididae	Catantopinae	Phaulacridium vittatum		M	10.73	22+X0	FD	TS	GD	Rees et al. 1978	Jackson & Cheung 1967
Caelifera	Acrididae	Cyrtacanthacridinae	Schistocerca cancellata		M	9.49	22+X0	FD	TS	LM	John & Hewitt 1966	John & Hewitt 1966
Caelifera	Acrididae	Cyrtacanthacridinae	Schistocerca gregaria	ZMH862103	F	10.6816	22+X0	FCM	MS	PS	this study	John & Hewitt 1966
Caelifera	Acrididae	Cyrtacanthacridinae	Schistocerca gregaria		M	8.74	22+X0	FD	S	n.a.	Camacho et al. 2015	John & Hewitt 1966
Caelifera	Acrididae	Cyrtacanthacridinae	Schistocerca gregaria		M	8.55	22+X0	FD	TS	LM	John & Hewitt 1966	John & Hewitt 1966
Caelifera	Acrididae	Cyrtacanthacridinae	Schistocerca gregaria	ZMH862102	M	10.3602	22+X0	FCM	MS	PS	this study	John & Hewitt 1966
Caelifera	Acrididae	Cyrtacanthacridinae	Schistocerca gregaria		M	8.71	22+X0	FD	TS	MM	Wilmore & Brown 1975	John & Hewitt 1966
Caelifera	Acrididae	Cyrtacanthacridinae	Schistocerca gregaria		n.a.	8.96	22+X0	FD	V	MM	Fox 1970	John & Hewitt 1966
Caelifera	Acrididae	Cyrtacanthacridinae	Schistocerca paranensis		M	8.63	22+X0	FD	TS	LM	John & Hewitt 1966	John & Hewitt 1966
Caelifera	Acrididae	Cyrtacanthacridinae	Valanga irregularis		M	9.44	22+X0	FD	TS	GD	Rees et al. 1978	King & John 1980
Caelifera	Acrididae	Eyprepocnemidinae	Eyprepocnemis plorans		M	9.7	22+X0	FD	S	LM	Ruiz-Ruano et al. 2011	Gosálvez et al. 1980
Caelifera	Acrididae	Eyprepocnemidinae	Heteracris adspersus		M	6.34	22+X0	FD	TS	AC	Gosálvez et al. 1980	Gosálvez et al. 1980
Caelifera	Acrididae	Eyprepocnemidinae	Shirakiacris shirakii		F	7.06	22+X0	FCM	BR	LM	Mao et al. 2020	Inoue 1985
Caelifera	Acrididae	Eyprepocnemidinae	Shirakiacris shirakii		M	6.57	22+X0	FCM	BR	PA	Mao et al. 2020	Inoue 1985
Caelifera	Acrididae	Gomphocerinae	Aeropedellus variegatus		M	12.58	22+X0*	FCM	BR	AD	Shah et al. 2020	Hamrick & Hamrick 1989
Caelifera	Acrididae	Gomphocerinae	Chorthippus albomarginatus	ZMH862082	F	11.8824	16+X0	FCM	MS	PS	this study	Lin et al. 2015
Caelifera	Acrididae	Gomphocerinae	Chorthippus albomarginatus	ZMH862002	M	11.7899	16+X0	FCM	MS	PS	this study	Lin et al. 2015
Caelifera	Acrididae	Gomphocerinae	Chorthippus apicalis		n.a.	12.61	16+X0	FD	TS	GD	Belda et al. 1991	Cabrero & Camacho 1986
Caelifera	Acrididae	Gomphocerinae	Chorthippus apricarius	ZMH862003	F	12.7097	16+X0*	FCM	MS	PS	this study	Cabrero & Camacho 1986
Caelifera	Acrididae	Gomphocerinae	Chorthippus apricarius	ZMH862041	F	12.3238	16+X0*	FCM	MS	PS	this study	Cabrero & Camacho 1986
Caelifera	Acrididae	Gomphocerinae	Chorthippus apricarius	ZMH862048	M	11.9229	16+X0*	FCM	MS	PS	this study	Cabrero & Camacho 1986
Caelifera	Acrididae	Gomphocerinae	Chorthippus biguttulus	ZMH862009	M	10.9889	16+X0	FCM	MS	PS	this study	Santos et al. 1983
Caelifera	Acrididae	Gomphocerinae	Chorthippus biguttulus		M	9.31	16+X0	FCM	BR	AD	Shah et al. 2020	Santos et al. 1983
Caelifera	Acrididae	Gomphocerinae	Chorthippus biguttulus		F	11.31	16+X0	FCM	MS	PS	Husemann et al. 2021	Santos et al. 1983
Caelifera	Acrididae	Gomphocerinae	Chorthippus binotatus		n.a.	10.91	16+X0	FD	TS	GD	Belda et al. 1991	Santos et al. 1983
Caelifera	Acrididae	Gomphocerinae	Chorthippus brunneus		M	10.15	16+X0	FD	TS	AC	Gosálvez et al. 1980	Cabrero & Camacho 1986
Caelifera	Acrididae	Gomphocerinae	Chorthippus brunneus		M	8.55	16+X0	FD	TS	LM	John & Hewitt 1966	Cabrero & Camacho 1986
Caelifera	Acrididae	Gomphocerinae	Chorthippus brunneus	ZMH862021	M	10.4748	16+X0	FCM	MS	PS	this study	Cabrero & Camacho 1986
Caelifera	Acrididae	Gomphocerinae	Chorthippus brunneus		M	9.46	16+X0	FD	TS	MM	Wilmore & Brown 1975	Cabrero & Camacho 1986
Caelifera	Acrididae	Gomphocerinae	Chorthippus dorsatus		F	12.07	16+X0	FCM	MS	PS	Husemann et al. 2021	Cabrero & Camacho 1986
Caelifera	Acrididae	Gomphocerinae	Chorthippus dorsatus	ZMH862008	F	12.4011	16+X0	FCM	MS	PS	this study	Cabrero & Camacho 1986
Caelifera	Acrididae	Gomphocerinae	Chorthippus dorsatus	ZMH862023	F	12.7704	16+X0	FCM	MS	PS	this study	Cabrero & Camacho 1986
Caelifera	Acrididae	Gomphocerinae	Chorthippus dorsatus	ZMH862005	M	12.7992	16+X0	FCM	MS	PS	this study	Cabrero & Camacho 1986
Caelifera	Acrididae	Gomphocerinae	Chorthippus dorsatus		n.a.	8.34	16+X0	FD	TS	GD	Belda et al. 1991	Cabrero & Camacho 1986
Caelifera	Acrididae	Gomphocerinae	Chorthippus jacobsi		n.a.	10.84	16+X0	FD	TS	GD	Belda et al. 1991	Bridle et al. 2002
Caelifera	Acrididae	Gomphocerinae	Chorthippus jucundus		n.a.	11.88	16+X0	FD	TS	GD	Belda et al. 1991	Santos et al. 1983
Caelifera	Acrididae	Gomphocerinae	Chorthippus longicornis		M	8.58	16+X0	FD	TS	AC	Gosálvez et al. 1980	Gosálvez et al. 1980
Caelifera	Acrididae	Gomphocerinae	Chorthippus mollis	ZMH862017	M	11.5767	16+X0*	FCM	MS	PS	this study	Santos et al. 1983
Caelifera	Acrididae	Gomphocerinae	Chorthippus nevadensis		n.a.	11.53	16+X0	FD	TS	GD	Belda et al. 1991	Cabrero & Camacho 1986
Caelifera	Acrididae	Gomphocerinae	Chorthippus pullus	ZMH862066	F	13.4388	16+X0*	FCM	MS	PS	this study	Santos et al. 1983
Caelifera	Acrididae	Gomphocerinae	Chorthippus scalaris		n.a.	14.72	16+X0	FD	TS	GD	Belda et al. 1991	Santos et al. 1983
Caelifera	Acrididae	Gomphocerinae	Chorthippus vagans	ZMH862076	F	11.1288	16+X0	FCM	MS	PS	this study	Gosálvez et al. 1980
Caelifera	Acrididae	Gomphocerinae	Chorthippus vagans	ZMH862074	F	11.0827	16+X0	FCM	MS	PS	this study	Gosálvez et al. 1980
Caelifera	Acrididae	Gomphocerinae	Chorthippus vagans		M	8.68	16+X0	FD	TS	AC	Gosálvez et al. 1980	Gosálvez et al. 1980
Caelifera	Acrididae	Gomphocerinae	Chorthippus vagans		n.a.	8.64	16+X0	FD	TS	GD	Belda et al. 1991	Gosálvez et al. 1980
Caelifera	Acrididae	Gomphocerinae	Chrysochraon dispar	ZMH862039	F	19.4314	16+X0	FCM	MS	PS	this study	Fletcher & Hewitt 1980
Caelifera	Acrididae	Gomphocerinae	Chrysochraon dispar	ZMH862022	M	18.7577	16+X0	FCM	MS	PS	this study	Fletcher & Hewitt 1980
Caelifera	Acrididae	Gomphocerinae	Euchorthippus unicolor		F	11.2	16+X0*	FCM	BR	LM	Mao et al. 2020	Santos et al. 1983
Caelifera	Acrididae	Gomphocerinae	Euchorthippus unicolor		M	10.33	16+X0*	FCM	BR	LM	Mao et al. 2020	Santos et al. 1983
Caelifera	Acrididae	Gomphocerinae	Euthystira brachyptera	ZMH862067	F	17.9149	16+X0	FCM	MS	PS	this study	Fletcher & Hewitt 1980
Caelifera	Acrididae	Gomphocerinae	Euthystira brachyptera	ZMH862019	F	17.9786	16+X0	FCM	MS	PS	this study	Fletcher & Hewitt 1980
Caelifera	Acrididae	Gomphocerinae	Gomphocerippus rufus	ZMH862096	F	13.3598	16+X0	FCM	MS	PS	this study	Shu-juan 2016
Caelifera	Acrididae	Gomphocerinae	Gomphocerippus rufus	ZMH862081	F	13.0006	16+X0	FCM	MS	PS	this study	Shu-juan 2016
Caelifera	Acrididae	Gomphocerinae	Gomphocerippus rufus		M	10.66	16+X0	FCM	BR	AD	Shah et al. 2020	Shu-juan 2016
Caelifera	Acrididae	Gomphocerinae	Gomphocerus sibiricus		M	8.95	16+X0	FD	TS	AC	Gosálvez et al. 1980	Gosálvez et al. 1980
Caelifera	Acrididae	Gomphocerinae	Gomphocerus sibiricus		M	11.52	16+X0	FCM	BR	AD	Shah et al. 2020	Gosálvez et al. 1980
Caelifera	Acrididae	Gomphocerinae	Myrmeleotettix maculatus	ZMH862012	F	11.8083	16+X0	FCM	MS	PS	this study	Barker 1960
Caelifera	Acrididae	Gomphocerinae	Myrmeleotettix maculatus		M	12.14	16+X0	FD	TS	LM	John & Hewitt 1966	Barker 1960
Caelifera	Acrididae	Gomphocerinae	Myrmeleotettix maculatus	ZMH862007	M	11.8545	16+X0	FCM	MS	PS	this study	Barker 1960
Caelifera	Acrididae	Gomphocerinae	Myrmeleotettix maculatus		M	12.66	16+X0	FD	TS	MM	Wilmore & Brown 1975	Barker 1960
Caelifera	Acrididae	Gomphocerinae	Myrmeleotettix maculatus		n.a.	13.38	16+X0	n.a.	n.a.	n.a.	Petitpierre 1996	Barker 1960
Caelifera	Acrididae	Gomphocerinae	Omocestus haemorrhoidalis	ZMH862071	F	12.8317	16+X0	FCM	MS	PS	this study	John & Hewitt 1966
Caelifera	Acrididae	Gomphocerinae	Omocestus haemorrhoidalis	ZMH862004	M	12.1362	16+X0	FCM	MS	PS	this study	John & Hewitt 1966
Caelifera	Acrididae	Gomphocerinae	Omocestus viridulus	ZMH862085	F	14.0321	16+X0	FCM	MS	PS	this study	John & Hewitt 1966
Caelifera	Acrididae	Gomphocerinae	Omocestus viridulus		M	13.16	16+X0	FD	TS	LM	John & Hewitt 1966	John & Hewitt 1966
Caelifera	Acrididae	Gomphocerinae	Omocestus viridulus	ZMH862090	M	13.2778	16+X0	FCM	MS	PS	this study	John & Hewitt 1966
Caelifera	Acrididae	Gomphocerinae	Pararcyptera microptera meridionalis		F	13.88	22+X0	FCM	BR	LM	Mao et al. 2020	John & Hewitt 1968
Caelifera	Acrididae	Gomphocerinae	Pararcyptera microptera meridionalis		M	13.13	22+X0	FCM	BR	LM	Mao et al. 2020	John & Hewitt 1968
Caelifera	Acrididae	Gomphocerinae	Pseudochorthippus montanus	ZMH862063	F	13.1169	16+X0*	FCM	MS	PS	this study	Bugrov & Vysotskaya 1981
Caelifera	Acrididae	Gomphocerinae	Pseudochorthippus montanus	ZMH862094	M	12.4248	16+X0*	FCM	MS	PS	this study	Bugrov & Vysotskaya 1981
Caelifera	Acrididae	Gomphocerinae	Pseudochorthippus parallelus	ZMH862001	F	12.6672	16+X0	FCM	MS	PS	this study	Santos et al. 1983
Caelifera	Acrididae	Gomphocerinae	Pseudochorthippus parallelus	ZMH862029	F	13.2817	16+X0	FCM	MS	PS	this study	Santos et al. 1983
Caelifera	Acrididae	Gomphocerinae	Pseudochorthippus parallelus		M	12.31	16+X0	FD	TS	LM	John & Hewitt 1966	Santos et al. 1983
Caelifera	Acrididae	Gomphocerinae	Pseudochorthippus parallelus		M	12.9969	16+X0	FCM	MS	PS	this study	Santos et al. 1983
Caelifera	Acrididae	Gomphocerinae	Pseudochorthippus parallelus		M	10.89	16+X0	FCM	BR	AD	Shah et al. 2020	Santos et al. 1983
Caelifera	Acrididae	Gomphocerinae	Pseudochorthippus parallelus		M	13.36	16+X0	FD	TS	MM	Wilmore & Brown 1975	Santos et al. 1983
Caelifera	Acrididae	Gomphocerinae	Pseudochorthippus parallelus		n.a.	14.72	16+X0	FD	TS	GD	Belda et al. 1991	Santos et al. 1983
Caelifera	Acrididae	Gomphocerinae	Pseudochorthippus parallelus		n.a.	13.83	16+X0	n.a.	n.a.	n.a.	Petitpierre 1996	Santos et al. 1983
Caelifera	Acrididae	Gomphocerinae	Stauroderus scalaris		M	15.04	16+X0	FCM	BR	AD	Shah et al. 2020	Cabrero & Camacho 1986
Caelifera	Acrididae	Gomphocerinae	Stauroderus scalaris		n.a.	16.34	16+X0	n.a.	n.a.	n.a.	Petitpierre 1996	Cabrero & Camacho 1986
Caelifera	Acrididae	Gomphocerinae	Stenobothrus lineatus	ZMH862070	M	13.6282	16+X0	FCM	MS	PS	this study	Santos et al. 1983
Caelifera	Acrididae	Gomphocerinae	Stenobothrus lineatus		F	13.9975	16+X0	FCM	MS	PS	this study	Santos et al. 1983
Caelifera	Acrididae	Gomphocerinae	Stenobothrus nigromaculatus	ZMH862065	F	13.1816	16+X0*	FCM	MS	PS	this study	Santos et al. 1983
Caelifera	Acrididae	Gomphocerinae	Stenobothrus nigromaculatus	ZMH862064	M	12.4828	16+X0*	FCM	MS	PS	this study	Santos et al. 1983
Caelifera	Acrididae	Gomphocerinae	Stenobothrus stigmaticus	ZMH862068	F	11.9073	16+X0*	FCM	MS	PS	this study	Santos et al. 1983
Caelifera	Acrididae	Gomphocerinae	Stenobothrus stigmaticus	ZMH862069	M	11.2056	16+X0*	FCM	MS	PS	this study	Santos et al. 1983
Caelifera	Acrididae	Melanoplinae	Campylacantha olivacea		F	6.98	n.a.	FCM	BR	GD	Hanrahan & Johnston 2011
Caelifera	Acrididae	Melanoplinae	Campylacantha olivacea		M	6.15	n.a.	FCM	BR	GD	Hanrahan & Johnston 2011
Caelifera	Acrididae	Melanoplinae	Fruhstorferiola huayinensis		F	8.62	20+X0*	FCM	BR	LM	Mao et al. 2020	Bugrov et al. 2000
Caelifera	Acrididae	Melanoplinae	Fruhstorferiola huayinensis		M	8.3	20+X0*	FCM	BR	LM	Mao et al. 2020	Bugrov et al. 2000
Caelifera	Acrididae	Melanoplinae	Melanoplus differentialis		F	7.26	22+X0	FCM	BR	PA	Hanrahan & Johnston 2011	Abdel-Hameed 1983
Caelifera	Acrididae	Melanoplinae	Melanoplus differentialis		M	6.79	22+X0	FCM	BR	PA	Hanrahan & Johnston 2011	Abdel-Hameed 1983
Caelifera	Acrididae	Melanoplinae	Melanoplus differentialis		n.a.	6.23	22+X0	FD	HE	GD, OM	Rasch unpubl.	Abdel-Hameed 1983
Caelifera	Acrididae	Melanoplinae	Melanoplus differentialis		n.a.	3.84	22+X0	FD	OV, TS	BO	Swift & Kleinfeld 1953	Abdel-Hameed 1983
Caelifera	Acrididae	Melanoplinae	Melanoplus sanguinipes		n.a.	5.83	22+X0	FD	HE	GD, OM	Rasch unpubl.	White 1973
Caelifera	Acrididae	Melanoplinae	Pedopodisma tsinlingensis		F	11.09	20+X0	FCM	BR	LM	Mao et al. 2020	Ma & Guo 2001
Caelifera	Acrididae	Melanoplinae	Pedopodisma tsinlingensis		M	10.21	20+X0	FCM	BR	PA	Mao et al. 2020	Ma & Guo 2001
Caelifera	Acrididae	Melanoplinae	Podisma pedestris		M	16.93	22+X0	FD	S	SG	Westermann et al. 1987	Hewitt & John 1972
Caelifera	Acrididae	Melanoplinae	Sinopodisma qinlingensis		F	11.35	20+X0*	FCM	BR	LM	Mao et al. 2020	Bugrov et al. 2000
Caelifera	Acrididae	Melanoplinae	Sinopodisma qinlingensis		M	10.96	20+X0*	FCM	BR	LM	Mao et al. 2020	Bugrov et al. 2000
Caelifera	Acrididae	Oedipodinae	Aiolopus thalassinus		M	6.68	22+X0	FD	TS	GD	Rees et al. 1978	King & John 1980
Caelifera	Acrididae	Oedipodinae	Austroicetes pusilla		M	6.29	22+X0	FD	TS	GD	Rees et al. 1978	White & Key 1957
Caelifera	Acrididae	Oedipodinae	Bryodemella holdereri		F	18.64	22+X0	FCM	BR	LM	Mao et al. 2020	Vyotskaya 1986
Caelifera	Acrididae	Oedipodinae	Bryodemella holdereri		M	18.19	22+X0	FCM	BR	LM	Mao et al. 2020	Vyotskaya 1986
Caelifera	Acrididae	Oedipodinae	Bryodemella tuberculata	ZMH862087	F	21.8825	22+X0	FCM	MS	PS	this study	Bugrov 1996
Caelifera	Acrididae	Oedipodinae	Bryodemella tuberculata	ZMH862086	F	21.9565	22+X0	FCM	MS	PS	this study	Bugrov 1996
Caelifera	Acrididae	Oedipodinae	Chortoicetes terminifera		M	5.99	22+X0	FD	TS	GD	Rees et al. 1978	Webb & Neuhaus 1979
Caelifera	Acrididae	Oedipodinae	Chortoicetes terminifera		M	7.22	22+X0	FD	TS	MM	Wilmore & Brown 1975	Webb & Neuhaus 1979
Caelifera	Acrididae	Oedipodinae	Epacromius coerulipes		F	8.55	22+X0	FCM	BR	LM	Mao et al. 2020	Husemann et al. 2022
Caelifera	Acrididae	Oedipodinae	Epacromius coerulipes		M	8.14	22+X0	FCM	BR	LM	Mao et al. 2020	Husemann et al. 2022
Caelifera	Acrididae	Oedipodinae	Gastrimargus musicus		M	9.01	22+X0	FD	TS	GD	Rees et al. 1978	King & John 1980
Caelifera	Acrididae	Oedipodinae	Humbe tenuicornis		M	8.21	22+X0	FD	TS	LM	John & Hewitt 1966	John and Hewitt, 1966
Caelifera	Acrididae	Oedipodinae	Locusta migratoria		F	6.44	22+X0	FCM	n.a.	MM	Wang et al. 2014	Bier & Müller 1969
Caelifera	Acrididae	Oedipodinae	Locusta migratoria	ZMH862104	M	7.62456	22+X0	FCM	MS	PS	this study	Bier & Müller 1969
Caelifera	Acrididae	Oedipodinae	Locusta migratoria		M	5.47	22+X0	FD	TS	GD	Rees et al. 1978	Bier & Müller 1969
Caelifera	Acrididae	Oedipodinae	Locusta migratoria		M	6.09	22+X0	FD	TS	MM	Wilmore & Brown 1975	Bier & Müller 1969
Caelifera	Acrididae	Oedipodinae	Locusta migratoria		n.a.	5.28	22+X0	FD	S	MD	Bier & Müller 1969	Bier & Müller 1969
Caelifera	Acrididae	Oedipodinae	Locusta migratoria		n.a.	6.27	22+X0	FD	V	MM	Fox 1970	Bier & Müller 1969
Caelifera	Acrididae	Oedipodinae	Locusta migratoria		n.a.	6.35	22+X0	FD	HE	GD, OM	Rasch 1985	Bier & Müller 1969
Caelifera	Acrididae	Oedipodinae	Oedaleus asiaticus		F	9.83	22+X0*	FCM	BR	PA	Mao et al. 2020	Takizawa & Narasawa 1971
Caelifera	Acrididae	Oedipodinae	Oedaleus asiaticus		M	9.24	22+X0*	FCM	BR	LM	Mao et al. 2020	Takizawa & Narasawa 1971
Caelifera	Acrididae	Oedipodinae	Oedaleus infernalis		F	9.83	22+X0	FCM	BR	LM	Mao et al. 2020	Takizawa & Narasawa 1971
Caelifera	Acrididae	Oedipodinae	Oedaleus infernalis		M	9.27	22+X0	FCM	BR	LM	Mao et al. 2020	Takizawa & Narasawa 1971
Caelifera	Acrididae	Oedipodinae	Oedipoda caerulescens		F	14.2	22+X0	FCM	MS	PS	Husemann et al. 2021	Santos et al. 1983
Caelifera	Acrididae	Oedipodinae	Oedipoda caerulescens	ZMH862080	F	14.0495	22+X0	FCM	MS	PS	this study	Santos et al. 1983
Caelifera	Acrididae	Oedipodinae	Oedipoda caerulescens	ZMH862020	F	14.2031	22+X0	FCM	MS	PS	this study	Santos et al. 1983
Caelifera	Acrididae	Oedipodinae	Psophus stridulus	ZMH862095	M	16.4436	22+X0	FCM	MS	PS	this study	Suja et al. 1986
Caelifera	Acrididae	Oedipodinae	Sphingonotus caerulans		F	13.32	22+X0	FCM	MS	PS	Husemann et al. 2021	Santos et al. 1983
Caelifera	Acrididae	Oedipodinae	Sphingonotus caerulans		M	12.56	22+X0	FCM	MS	PS	Husemann et al. 2021	Santos et al. 1983
Caelifera	Acrididae	Oedipodinae	Stethophyma grossum		F	18.48	22+X0	FCM	MS	PS	Husemann et al. 2021	Callan 1941
Caelifera	Acrididae	Oedipodinae	Stethophyma grossum	ZMH862015	F	18.5132	22+X0	FCM	MS	PS	this study	Callan 1941
Caelifera	Acrididae	Oedipodinae	Stethophyma grossum		M	17.36	22+X0	FCM	MS	PS	Husemann et al. 2021	Callan 1941
Caelifera	Acrididae	Oedipodinae	Trilophidia annulata		F	10.06	22+X0	FCM	BR	LM	Mao et al. 2020	Inoue 1985
Caelifera	Acrididae	Oedipodinae	Trilophidia annulata		M	9.37	22+X0	FCM	BR	LM	Mao et al. 2020	Inoue 1985
Caelifera	Acrididae	Pyrgomorphinae	Atractomorpha sinensis		F	8.21	18+X0	FCM	BR	LM	Mao et al. 2020	Inoue 1985
Caelifera	Acrididae	Pyrgomorphinae	Atractomorpha sinensis		M	7.55	18+X0	FCM	BR	LM	Mao et al. 2020	Inoue 1985
Caelifera	Acrididae	Thrinchinae	Filchnerella rubimargina		F	14.21	18+X0	FCM	BR	LM	Mao et al. 2020	Peng 1991
Caelifera	Acrididae	Thrinchinae	Filchnerella rubimargina		M	13.51	18+X0	FCM	BR	LM	Mao et al. 2020	Peng 1991
Caelifera	Acrididae	Thrinchinae	Haplotropis brunneriana		F	14.45	18+X0	FCM	BR	LM	Mao et al. 2020	Chen 1937
Caelifera	Acrididae	Thrinchinae	Haplotropis brunneriana		M	13.65	18+X0	FCM	BR	LM	Mao et al. 2020	Chen 1937
Caelifera	Morabidae	Morabinae	Warramaba virgo		n.a.	3.75	14+X0	n.a.	n.a.	n.a.	Petitpierre 1996	White et al. 1977
Caelifera	Morabidae	Morabinae	Warramaba virgo		n.a.	4	14+X0	FD	BR	GD	White & Webb 1968	White et al. 1977
Caelifera	Tetrigidae	Tetriginae	Tetrix subulata	ZMH862034	M	2.21761	12+X0	FCM	MS	PS	this study	Henderson 1961
Caelifera	Tetrigidae	Tetriginae	Tetrix tuerki	ZMH862073	F	2.32231	12+X0*	FCM	MS	PS	this study	Henderson 1961
Caelifera	Tetrigidae	Tetriginae	Tetrix tuerki	ZMH862072	F	2.4105	12+X0*	FCM	MS	PS	this study	Henderson 1961
Caelifera	Tetrigidae	Tetriginae	Tetrix undulata	ZMH862033	F	2.36092	12+X0	FCM	MS	PS	this study	Henderson 1961
Caelifera	Tetrigidae	Tetriginae	Tetrix undulata	ZMH862052	M	2.17933	12+X0	FCM	MS	PS	this study	Henderson 1961
Ensifera	Anostostomatidae	Deinacridinae	Hemideina crassidens		F	6,01 (DAPI)	14+X0	FCM	AN	BP	Morgan-Richards 2005	Morgan-Richards 1997	Measurements were done with DAPI stain. DAPI measurements are influenced by AT/GC ratio in the genome and are considered less accurate than PI stain used in all other FCM values listed here.
Ensifera	Anostostomatidae	Deinacridinae	Hemideina crassidens		M	5,40 (DAPI)	14+X0	FCM	AN	BP	Morgan-Richards 2005	Morgan-Richards 1997	Measurements were done with DAPI stain. DAPI measurements are influenced by AT/GC ratio in the genome and are considered less accurate than PI stain used in all other FCM values listed here.
Ensifera	Anostostomatidae	Deinacridinae	Hemideina thoracica		F	6,53 (DAPI)	14+X0	FCM	AN	BP	Morgan-Richards 2005	Morgan-Richards 1997	Measurements were done with DAPI stain. DAPI measurements are influenced by AT/GC ratio in the genome and are considered less accurate than PI stain used in all other FCM values listed here.
Ensifera	Anostostomatidae	Deinacridinae	Hemideina thoracica		M	5,95 (DAPI)	14+X0	FCM	AN	BP	Morgan-Richards 2005	Morgan-Richards 1997	Measurements were done with DAPI stain. DAPI measurements are influenced by AT/GC ratio in the genome and are considered less accurate than PI stain used in all other FCM values listed here.
Ensifera	Gryllacrididae	Gryllacridinae	Ocellarnaca sp.		F	9.31	n.a.	FCM	HD	PA	Yuan et al. 2021
Ensifera	Gryllacrididae	Gryllacridinae	Ocellarnaca sp.		F	9.5	n.a.	FCM	HD	PA	Yuan et al. 2021
Ensifera	Gryllacrididae	Gryllacridinae	Ocellarnaca sp.		F	9.6	n.a.	FCM	HD	PA	Yuan et al. 2021
Ensifera	Gryllacrididae	Gryllacridinae	Ocellarnaca sp.		F	9.37	n.a.	FCM	HD	PA	Yuan et al. 2021
Ensifera	Gryllacrididae	Gryllacridinae	Ocellarnaca sp.		F	9.47	n.a.	FCM	HD	GD	Yuan et al. 2021
Ensifera	Gryllidae	Eneopterinae	Xenogryllus marmoratus		F	2.36	n.a.	FCM	HD	PA	Yuan et al. 2021
Ensifera	Gryllidae	Eneopterinae	Xenogryllus marmoratus		F	2.34	n.a.	FCM	HD	PA	Yuan et al. 2021
Ensifera	Gryllidae	Eneopterinae	Xenogryllus marmoratus		M	2	n.a.	FCM	HD	PA	Yuan et al. 2021
Ensifera	Gryllidae	Eneopterinae	Xenogryllus marmoratus		M	2.02	n.a.	FCM	HD	PA	Yuan et al. 2021
Ensifera	Gryllidae	Eneopterinae	Xenogryllus marmoratus		M	2.06	n.a.	FCM	HD	PA	Yuan et al. 2021
Ensifera	Gryllidae	Eneopterinae	Xenogryllus marmoratus		M	2.16	n.a.	FCM	HD	GD	Yuan et al. 2021
Ensifera	Gryllidae	Eneopterinae	Xenogryllus marmoratus		M	2.15	n.a.	FCM	HD	GD	Yuan et al. 2021
Ensifera	Gryllidae	Eneopterinae	Xenogryllus marmoratus		M	2.14	n.a.	FCM	HD	GD	Yuan et al. 2021
Ensifera	Gryllidae	Gryllinae	Acheta domesticus	ZMH862084	F	2.87531	10+X0	FCM	MS	PS	this study	Cave & Allen 1969
Ensifera	Gryllidae	Gryllinae	Acheta domesticus	ZMH862083	M	2.63417	10+X0	FCM	MS	PS	this study	Cave & Allen 1969
Ensifera	Gryllidae	Gryllinae	Acheta domesticus		n.a.	2	10+X0	FCM	BR	DM	Gregory unpubl.	Cave & Allen 1969
Ensifera	Gryllidae	Gryllinae	Acheta domesticus		n.a.	2	10+X0	FD	HE	GD	Gregory unpubl.	Cave & Allen 1969
Ensifera	Gryllidae	Gryllinae	Acheta domesticus		n.a.	2.38	10+X0	FD	HE	DM	Koshikawa et al. 2008	Cave & Allen 1969
Ensifera	Gryllidae	Gryllinae	Acheta domesticus		n.a.	2	10+X0	FD	OV, TS	MM, HS	Lima-de-Fariaet al. 1973	Cave & Allen 1969
Ensifera	Gryllidae	Gryllinae	Acheta domesticus		n.a.	2	10+X0	FD	HE	GD, OM	Rasch 1985	Cave & Allen 1969
Ensifera	Gryllidae	Gryllinae	Gryllodes sigillatus		F	2.29	20+X0	FCM	HD	PA	Yuan et al. 2021	Ohmachi 1927
Ensifera	Gryllidae	Gryllinae	Gryllodes sigillatus		F	2.27	20+X0	FCM	HD	PA	Yuan et al. 2021	Ohmachi 1927
Ensifera	Gryllidae	Gryllinae	Gryllodes sigillatus		F	2.28	20+X0	FCM	HD	PA	Yuan et al. 2021	Ohmachi 1927
Ensifera	Gryllidae	Gryllinae	Gryllodes sigillatus		F	2.25	20+X0	FCM	HD	PA	Yuan et al. 2021	Ohmachi 1927
Ensifera	Gryllidae	Gryllinae	Gryllodes sigillatus		M	2.03	20+X0	FCM	HD	PA	Yuan et al. 2021	Ohmachi 1927
Ensifera	Gryllidae	Gryllinae	Gryllodes sigillatus		M	2.08	20+X0	FCM	HD	PA	Yuan et al. 2021	Ohmachi 1927
Ensifera	Gryllidae	Gryllinae	Gryllodes sigillatus		M	2.09	20+X0	FCM	HD	PA	Yuan et al. 2021	Ohmachi 1927
Ensifera	Gryllidae	Gryllinae	Gryllus assimilis	ZMH862100	F	2.23836	28+X0	FCM	MS	PS	this study	Honda 1926
Ensifera	Gryllidae	Gryllinae	Gryllus assimilis	ZMH862101	M	2.08841	28+X0	FCM	MS	PS	this study	Honda 1926
Ensifera	Gryllidae	Gryllinae	Gryllus bimaculatus	ZMH862098	F	2.21859	28+X0	FCM	MS	PS	this study	Warchalowska-Sliwa 1979
Ensifera	Gryllidae	Gryllinae	Gryllus bimaculatus	ZMH862099	M	1.98108	28+X0	FCM	MS	PS	this study	Warchalowska-Sliwa 1979
Ensifera	Gryllidae	Gryllinae	Gryllus campestris	ZMH862093	M	2.08362	28+X0	FCM	MS	PS	this study	Warchalowska-Sliwa 1979
Ensifera	Gryllidae	Gryllinae	Gryllus campestris	ZMH862057	M	2.2262	28+X0	FCM	MS	PS	this study	Warchalowska-Sliwa 1979
Ensifera	Gryllidae	Gryllinae	Gryllus campestris		M	2.23276	28+X0	FCM	MS	PS	this study	Warchalowska-Sliwa 1979
Ensifera	Gryllidae	Gryllinae	Gryllus pennsylvanicus		n.a.	2.06	20+X0	FD	S	MD	Bier & Müller 1969	Randell 1960
Ensifera	Gryllidae	Gryllinae	Gryllus pennsylvanicus		n.a.	2.68	20+X0	n.a.	n.a.	n.a.	Petitpierre 1996	Randell 1960
Ensifera	Gryllidae	Gryllinae	Gryllus pennsylvanicus		n.a.	2	20+X0	FD	HE	GD, OM	Rasch 1985	Randell 1960
Ensifera	Gryllidae	Gryllinae	Loxoblemmus equestris		F	2.47	12+X0	FCM	HD	PA	Yuan et al. 2021	Manna & Bhattacharjee 1970
Ensifera	Gryllidae	Gryllinae	Loxoblemmus equestris		F	2.38	12+X0	FCM	HD	PA	Yuan et al. 2021	Manna & Bhattacharjee 1970
Ensifera	Gryllidae	Gryllinae	Loxoblemmus equestris		F	2.5	12+X0	FCM	HD	PA	Yuan et al. 2021	Manna & Bhattacharjee 1970
Ensifera	Gryllidae	Gryllinae	Loxoblemmus equestris		F	2.44	12+X0	FCM	HD	PA	Yuan et al. 2021	Manna & Bhattacharjee 1970
Ensifera	Gryllidae	Gryllinae	Teleogryllus emma		F	2.57	26+X0	FCM	HD	PA	Yuan et al. 2021	You et al. 2007
Ensifera	Gryllidae	Gryllinae	Teleogryllus emma		F	2.6	26+X0	FCM	HD	PA	Yuan et al. 2021	You et al. 2007
Ensifera	Gryllidae	Gryllinae	Teleogryllus emma		F	2.57	26+X0	FCM	HD	PA	Yuan et al. 2021	You et al. 2007
Ensifera	Gryllidae	Gryllinae	Teleogryllus emma		F	2.59	26+X0	FCM	HD	PA	Yuan et al. 2021	You et al. 2007
Ensifera	Gryllidae	Gryllinae	Teleogryllus emma		F	2.61	26+X0	FCM	HD	GD	Yuan et al. 2021	You et al. 2007
Ensifera	Gryllidae	Gryllinae	Teleogryllus emma		F	2.55	26+X0	FCM	HD	GD	Yuan et al. 2021	You et al. 2007
Ensifera	Gryllidae	Gryllinae	Teleogryllus emma		F	2.6	26+X0	FCM	HD	GD	Yuan et al. 2021	You et al. 2007
Ensifera	Gryllidae	Gryllinae	Teleogryllus emma		F	2.78	26+X0	FCM	HD	GD	Yuan et al. 2021	You et al. 2007
Ensifera	Gryllidae	Gryllinae	Teleogryllus emma		F	2.63	26+X0	FCM	HD	GD	Yuan et al. 2021	You et al. 2007
Ensifera	Gryllidae	Gryllinae	Teleogryllus emma		M	2.4	26+X0	FCM	HD	PA	Yuan et al. 2021	You et al. 2007
Ensifera	Gryllidae	Gryllinae	Teleogryllus emma		M	2.36	26+X0	FCM	HD	PA	Yuan et al. 2021	You et al. 2007
Ensifera	Gryllidae	Gryllinae	Teleogryllus emma		M	2.28	26+X0	FCM	HD	PA	Yuan et al. 2021	You et al. 2007
Ensifera	Gryllidae	Gryllinae	Teleogryllus emma		M	2.32	26+X0	FCM	HD	PA	Yuan et al. 2021	You et al. 2007
Ensifera	Gryllidae	Nemobiinae	Nemobius sylvestris	ZMH862097	F	2.55797	16+X0	FCM	MS	PS	this study	Favrelle 1936
Ensifera	Gryllidae	Oecanthinae	Oecanthus niveus		n.a.	1.71	n.a.	FCM	BR	DV	Hanrahan & Johnston 2011		Unknown for this species; Oecanthus has 2n=16+XY / 18+XY / 18+X0 (Milach et al. 2016).
Ensifera	Gryllidae	Oecanthinae	Oecanthus pellucens	ZMH862077	F	1.44011	18+XY	FCM	MS	PS	this study	Ohmachi 1927
Ensifera	Gryllidae	Oecanthinae	Oecanthus pellucens	ZMH862078	M	1.36511	18+XY	FCM	MS	PS	this study	Ohmachi 1927
Ensifera	Gryllidae	Oecanthinae	Oecanthus sinensis		F	1.09	n.a.	FCM	HD	PA	Yuan et al. 2021		Unknown for this species; Oecanthus has 2n=16+XY / 18+XY / 18+X0 (Milach et al. 2016).
Ensifera	Gryllidae	Oecanthinae	Oecanthus sinensis		F	1.07	n.a.	FCM	HD	PA	Yuan et al. 2021		Unknown for this species; Oecanthus has 2n=16+XY / 18+XY / 18+X0 (Milach et al. 2016).
Ensifera	Gryllidae	Oecanthinae	Oecanthus sinensis		M	0.98	n.a.	FCM	HD	PA	Yuan et al. 2021		Unknown for this species; Oecanthus has 2n=16+XY / 18+XY / 18+X0 (Milach et al. 2016).
Ensifera	Gryllidae	Oecanthinae	Oecanthus sinensis		M	0.97	n.a.	FCM	HD	PA	Yuan et al. 2021		Unknown for this species; Oecanthus has 2n=16+XY / 18+XY / 18+X0 (Milach et al. 2016).
Ensifera	Gryllidae	Oecanthinae	Oecanthus sinensis		M	0.91	n.a.	FCM	HD	PA	Yuan et al. 2021		Unknown for this species; Oecanthus has 2n=16+XY / 18+XY / 18+X0 (Milach et al. 2016).
Ensifera	Gryllidae	Podoscirtinae	Truljalia hibinonis		M	2.18	n.a.	FCM	HD	PA	Yuan et al. 2021
Ensifera	Gryllidae	Podoscirtinae	Truljalia hibinonis		M	2.17	n.a.	FCM	HD	PA	Yuan et al. 2021
Ensifera	Gryllidae	Podoscirtinae	Truljalia hibinonis		M	2.3	n.a.	FCM	HD	PA	Yuan et al. 2021
Ensifera	Gryllidae	Podoscirtinae	Truljalia hibinonis		M	2.27	n.a.	FCM	HD	PA	Yuan et al. 2021
Ensifera	Gryllotalpidae	Gryllotalpinae	Gryllotalpa orientalis		F	4.34	n.a.	FCM	HD	PA	Yuan et al. 2021
Ensifera	Gryllotalpidae	Gryllotalpinae	Gryllotalpa orientalis		F	4.33	n.a.	FCM	HD	PA	Yuan et al. 2021
Ensifera	Gryllotalpidae	Gryllotalpinae	Gryllotalpa orientalis		F	4.06	n.a.	FCM	HD	PA	Yuan et al. 2021
Ensifera	Gryllotalpidae	Gryllotalpinae	Gryllotalpa orientalis		F	4.12	n.a.	FCM	HD	PA	Yuan et al. 2021
Ensifera	Gryllotalpidae	Gryllotalpinae	Gryllotalpa orientalis		F	4.23	n.a.	FCM	HD	GD	Yuan et al. 2021
Ensifera	Gryllotalpidae	Gryllotalpinae	Gryllotalpa orientalis		F	4.16	n.a.	FCM	HD	GD	Yuan et al. 2021
Ensifera	Gryllotalpidae	Gryllotalpinae	Neoscapteriscus borellii		n.a.	3.41	n.a.	FCM	BR	GD	Hanrahan & Johnston 2011
Ensifera	Mogoplistidae	Mogoplistinae	Ornebius kanetataki		F	3.47	n.a.	FCM	HD	GD	Yuan et al. 2021
Ensifera	Mogoplistidae	Mogoplistinae	Ornebius kanetataki		F	3.47	n.a.	FCM	HD	GD	Yuan et al. 2021
Ensifera	Mogoplistidae	Mogoplistinae	Ornebius kanetataki		F	3.51	n.a.	FCM	HD	GD	Yuan et al. 2021
Ensifera	Mogoplistidae	Mogoplistinae	Ornebius kanetataki		M	3.17	n.a.	FCM	HD	GD	Yuan et al. 2021
Ensifera	Mogoplistidae	Mogoplistinae	Ornebius kanetataki		M	3.05	n.a.	FCM	HD	GD	Yuan et al. 2021
Ensifera	Mogoplistidae	Mogoplistinae	Ornebius kanetataki		M	3.03	n.a.	FCM	HD	GD	Yuan et al. 2021
Ensifera	Rhaphidophoridae	Aemodogryllinae	Diestrammena sp.		F	5.47	28+X0*	FCM	HD	PA	Yuan et al. 2021	Warchalowska-Sliwa et al. 1993
Ensifera	Rhaphidophoridae	Aemodogryllinae	Diestrammena sp.		F	5.48	28+X0*	FCM	HD	PA	Yuan et al. 2021	Warchalowska-Sliwa et al. 1993
Ensifera	Rhaphidophoridae	Aemodogryllinae	Diestrammena sp.		M	5.11	28+X0*	FCM	HD	PA	Yuan et al. 2021	Warchalowska-Sliwa et al. 1993
Ensifera	Rhaphidophoridae	Aemodogryllinae	Diestrammena sp.		M	5.18	28+X0*	FCM	HD	PA	Yuan et al. 2021	Warchalowska-Sliwa et al. 1993
Ensifera	Rhaphidophoridae	Ceuthophilinae	Ceuthophilus stygius		n.a.	9.55	36+X0	FD	HE	GD, OM	Rasch & Rasch 1981	Stevens 1912
Ensifera	Rhaphidophoridae	Ceuthophilinae	Hadenoecus subterraneus		n.a.	1.55	34+X0	FD	HE	GD, OM	Rasch & Rasch 1981	Lamb 1975
Ensifera	Tettigoniidae	Bradyporinae	Deracantha onos		F	19	28+X0*	FCM	HD	PA	Yuan et al. 2021	Warchalowska-Sliwa & Bugrov 1997
Ensifera	Tettigoniidae	Bradyporinae	Deracantha onos		F	18.54	28+X0*	FCM	HD	PA	Yuan et al. 2021	Warchalowska-Sliwa & Bugrov 1997
Ensifera	Tettigoniidae	Bradyporinae	Deracantha onos		F	19	28+X0*	FCM	HD	PA	Yuan et al. 2021	Warchalowska-Sliwa & Bugrov 1997
Ensifera	Tettigoniidae	Bradyporinae	Deracantha onos		F	19.18	28+X0*	FCM	HD	GD	Yuan et al. 2021	Warchalowska-Sliwa & Bugrov 1997
Ensifera	Tettigoniidae	Bradyporinae	Deracantha onos		F	19.49	28+X0*	FCM	HD	GD	Yuan et al. 2021	Warchalowska-Sliwa & Bugrov 1997
Ensifera	Tettigoniidae	Bradyporinae	Deracantha onos		F	19.6	28+X0*	FCM	HD	GD	Yuan et al. 2021	Warchalowska-Sliwa & Bugrov 1997
Ensifera	Tettigoniidae	Bradyporinae	Deracantha onos		M	17.55	28+X0*	FCM	HD	PA	Yuan et al. 2021	Warchalowska-Sliwa & Bugrov 1997
Ensifera	Tettigoniidae	Bradyporinae	Deracantha onos		M	17.45	28+X0*	FCM	HD	PA	Yuan et al. 2021	Warchalowska-Sliwa & Bugrov 1997
Ensifera	Tettigoniidae	Bradyporinae	Deracantha onos		M	17.7	28+X0*	FCM	HD	PA	Yuan et al. 2021	Warchalowska-Sliwa & Bugrov 1997
Ensifera	Tettigoniidae	Bradyporinae	Deracantha onos		M	17.08	28+X0*	FCM	HD	GD	Yuan et al. 2021	Warchalowska-Sliwa & Bugrov 1997
Ensifera	Tettigoniidae	Bradyporinae	Deracantha onos		M	17.18	28+X0*	FCM	HD	GD	Yuan et al. 2021	Warchalowska-Sliwa & Bugrov 1997
Ensifera	Tettigoniidae	Bradyporinae	Zichya tenggerensis		F	14.28	30+X0*	FCM	HD	PA	Yuan et al. 2021	Warchalowska-Sliwa & Bugrov 1997
Ensifera	Tettigoniidae	Bradyporinae	Zichya tenggerensis		F	13.81	30+X0*	FCM	HD	PA	Yuan et al. 2021	Warchalowska-Sliwa & Bugrov 1997
Ensifera	Tettigoniidae	Bradyporinae	Zichya tenggerensis		F	13.99	30+X0*	FCM	HD	GD	Yuan et al. 2021	Warchalowska-Sliwa & Bugrov 1997
Ensifera	Tettigoniidae	Bradyporinae	Zichya tenggerensis		F	13.72	30+X0*	FCM	HD	GD	Yuan et al. 2021	Warchalowska-Sliwa & Bugrov 1997
Ensifera	Tettigoniidae	Bradyporinae	Zichya tenggerensis		M	12.51	30+X0*	FCM	HD	PA	Yuan et al. 2021	Warchalowska-Sliwa & Bugrov 1997
Ensifera	Tettigoniidae	Bradyporinae	Zichya tenggerensis		M	12.26	30+X0*	FCM	HD	PA	Yuan et al. 2021	Warchalowska-Sliwa & Bugrov 1997
Ensifera	Tettigoniidae	Bradyporinae	Zichya tenggerensis		M	13.07	30+X0*	FCM	HD	PA	Yuan et al. 2021	Warchalowska-Sliwa & Bugrov 1997
Ensifera	Tettigoniidae	Bradyporinae	Zichya tenggerensis		M	12.91	30+X0*	FCM	HD	PA	Yuan et al. 2021	Warchalowska-Sliwa & Bugrov 1997
Ensifera	Tettigoniidae	Bradyporinae	Zichya tenggerensis		M	12.78	30+X0*	FCM	HD	GD	Yuan et al. 2021	Warchalowska-Sliwa & Bugrov 1997
Ensifera	Tettigoniidae	Conocephalinae	Conocephalus dorsalis	ZMH862047	M	3.51671	32+X0	FCM	MS	PS	this study	Warchalowska-Sliwa 1984a
Ensifera	Tettigoniidae	Conocephalinae	Conocephalus fuscus	ZMH862024	F	4.42	32+X0*	FCM	MS	PS	this study	Warchalowska-Sliwa 1984a
Ensifera	Tettigoniidae	Conocephalinae	Conocephalus fuscus	ZMH862053	M	3.79319	32+X0*	FCM	MS	PS	this study	Warchalowska-Sliwa 1984a
Ensifera	Tettigoniidae	Conocephalinae	Conocephalus gladiatus		F	4.43	32+X0	FCM	HD	PA	Yuan et al. 2021	Douk Hoon et al. 1987
Ensifera	Tettigoniidae	Conocephalinae	Conocephalus gladiatus		F	4.4	32+X0	FCM	HD	PA	Yuan et al. 2021	Douk Hoon et al. 1987
Ensifera	Tettigoniidae	Conocephalinae	Conocephalus gladiatus		F	4.41	32+X0	FCM	HD	PA	Yuan et al. 2021	Douk Hoon et al. 1987
Ensifera	Tettigoniidae	Conocephalinae	Conocephalus gladiatus		F	4.42	32+X0	FCM	HD	PA	Yuan et al. 2021	Douk Hoon et al. 1987
Ensifera	Tettigoniidae	Conocephalinae	Conocephalus gladiatus		F	4.59	32+X0	FCM	HD	PA	Yuan et al. 2021	Douk Hoon et al. 1987
Ensifera	Tettigoniidae	Conocephalinae	Conocephalus gladiatus		F	4.47	32+X0	FCM	HD	PA	Yuan et al. 2021	Douk Hoon et al. 1987
Ensifera	Tettigoniidae	Conocephalinae	Conocephalus gladiatus		F	4.6	32+X0	FCM	HD	GD	Yuan et al. 2021	Douk Hoon et al. 1987
Ensifera	Tettigoniidae	Conocephalinae	Conocephalus gladiatus		F	4.69	32+X0	FCM	HD	GD	Yuan et al. 2021	Douk Hoon et al. 1987
Ensifera	Tettigoniidae	Conocephalinae	Conocephalus gladiatus		F	4.54	32+X0	FCM	HD	GD	Yuan et al. 2021	Douk Hoon et al. 1987
Ensifera	Tettigoniidae	Conocephalinae	Conocephalus gladiatus		F	4.86	32+X0	FCM	HD	GD	Yuan et al. 2021	Douk Hoon et al. 1987
Ensifera	Tettigoniidae	Conocephalinae	Conocephalus gladiatus		M	3.96	32+X0	FCM	HD	PA	Yuan et al. 2021	Douk Hoon et al. 1987
Ensifera	Tettigoniidae	Conocephalinae	Conocephalus gladiatus		M	4.02	32+X0	FCM	HD	PA	Yuan et al. 2021	Douk Hoon et al. 1987
Ensifera	Tettigoniidae	Conocephalinae	Conocephalus gladiatus		M	4	32+X0	FCM	HD	PA	Yuan et al. 2021	Douk Hoon et al. 1987
Ensifera	Tettigoniidae	Conocephalinae	Conocephalus gladiatus		M	3.99	32+X0	FCM	HD	GD	Yuan et al. 2021	Douk Hoon et al. 1987
Ensifera	Tettigoniidae	Conocephalinae	Conocephalus gladiatus		M	4.04	32+X0	FCM	HD	GD	Yuan et al. 2021	Douk Hoon et al. 1987
Ensifera	Tettigoniidae	Conocephalinae	Conocephalus gladiatus		M	4.13	32+X0	FCM	HD	GD	Yuan et al. 2021	Douk Hoon et al. 1987
Ensifera	Tettigoniidae	Conocephalinae	Conocephalus maculatus		F	4.08	32+X0*	FCM	HD	PA	Yuan et al. 2021	Warchalowska-Sliwa 1984a
Ensifera	Tettigoniidae	Conocephalinae	Conocephalus maculatus		F	3.89	32+X0*	FCM	HD	PA	Yuan et al. 2021	Warchalowska-Sliwa 1984a
Ensifera	Tettigoniidae	Conocephalinae	Conocephalus maculatus		M	3.71	32+X0*	FCM	HD	PA	Yuan et al. 2021	Warchalowska-Sliwa 1984a
Ensifera	Tettigoniidae	Conocephalinae	Conocephalus maculatus		M	3.67	32+X0*	FCM	HD	PA	Yuan et al. 2021	Warchalowska-Sliwa 1984a
Ensifera	Tettigoniidae	Conocephalinae	Conocephalus melaenus		F	4.21	32+X0*	FCM	HD	PA	Yuan et al. 2021	Warchalowska-Sliwa 1984a
Ensifera	Tettigoniidae	Conocephalinae	Conocephalus melaenus		F	4.34	32+X0*	FCM	HD	PA	Yuan et al. 2021	Warchalowska-Sliwa 1984a
Ensifera	Tettigoniidae	Conocephalinae	Conocephalus melaenus		F	4.22	32+X0*	FCM	HD	PA	Yuan et al. 2021	Warchalowska-Sliwa 1984a
Ensifera	Tettigoniidae	Conocephalinae	Conocephalus melaenus		F	4.34	32+X0*	FCM	HD	GD	Yuan et al. 2021	Warchalowska-Sliwa 1984a
Ensifera	Tettigoniidae	Conocephalinae	Conocephalus melaenus		F	4.39	32+X0*	FCM	HD	GD	Yuan et al. 2021	Warchalowska-Sliwa 1984a
Ensifera	Tettigoniidae	Conocephalinae	Conocephalus sp.		F	3.03	32+X0	FCM	BR	GD	Hanrahan & Johnston 2011	Warchalowska-Sliwa 1984a
Ensifera	Tettigoniidae	Conocephalinae	Conocephalus sp.		M	2.65	32+X0	FCM	BR	GD	Hanrahan & Johnston 2011	Warchalowska-Sliwa 1984a
Ensifera	Tettigoniidae	Conocephalinae	Neoconocephalus triops		F	7.93	22+X0	FCM	BR	GD	Hanrahan & Johnston 2011	White 1941
Ensifera	Tettigoniidae	Conocephalinae	Neoconocephalus triops		M	7.29	22+X0	FCM	BR	GD	Hanrahan & Johnston 2011	White 1941
Ensifera	Tettigoniidae	Conocephalinae	Pseudorhynchus crassiceps		F	10.06	n.a.	FCM	HD	PA	Yuan et al. 2021
Ensifera	Tettigoniidae	Conocephalinae	Pseudorhynchus crassiceps		F	10.05	n.a.	FCM	HD	PA	Yuan et al. 2021
Ensifera	Tettigoniidae	Conocephalinae	Pseudorhynchus crassiceps		F	10.04	n.a.	FCM	HD	PA	Yuan et al. 2021
Ensifera	Tettigoniidae	Conocephalinae	Pseudorhynchus crassiceps		M	8.91	n.a.	FCM	HD	PA	Yuan et al. 2021
Ensifera	Tettigoniidae	Conocephalinae	Pseudorhynchus crassiceps		M	8.57	n.a.	FCM	HD	PA	Yuan et al. 2021
Ensifera	Tettigoniidae	Conocephalinae	Pseudorhynchus crassiceps		M	8.83	n.a.	FCM	HD	PA	Yuan et al. 2021
Ensifera	Tettigoniidae	Conocephalinae	Ruspolia dubia		F	9.6	20+X0*	FCM	HD	PA	Yuan et al. 2021	Torelli 1940
Ensifera	Tettigoniidae	Conocephalinae	Ruspolia dubia		F	9.55	20+X0*	FCM	HD	PA	Yuan et al. 2021	Torelli 1940
Ensifera	Tettigoniidae	Conocephalinae	Ruspolia dubia		F	9.77	20+X0*	FCM	HD	PA	Yuan et al. 2021	Torelli 1940
Ensifera	Tettigoniidae	Conocephalinae	Ruspolia dubia		F	10.11	20+X0*	FCM	HD	PA	Yuan et al. 2021	Torelli 1940
Ensifera	Tettigoniidae	Conocephalinae	Ruspolia dubia		F	9.8	20+X0*	FCM	HD	PA	Yuan et al. 2021	Torelli 1940
Ensifera	Tettigoniidae	Conocephalinae	Ruspolia dubia		F	9.77	20+X0*	FCM	HD	PA	Yuan et al. 2021	Torelli 1940
Ensifera	Tettigoniidae	Conocephalinae	Ruspolia dubia		F	9.42	20+X0*	FCM	HD	GD	Yuan et al. 2021	Torelli 1940
Ensifera	Tettigoniidae	Conocephalinae	Ruspolia dubia		F	9.41	20+X0*	FCM	HD	GD	Yuan et al. 2021	Torelli 1940
Ensifera	Tettigoniidae	Conocephalinae	Ruspolia dubia		M	9.07	20+X0*	FCM	HD	PA	Yuan et al. 2021	Torelli 1940
Ensifera	Tettigoniidae	Conocephalinae	Ruspolia lineosa		F	9.7	20+X0*	FCM	HD	PA	Yuan et al. 2021	Torelli 1940
Ensifera	Tettigoniidae	Conocephalinae	Ruspolia lineosa		F	9.7	20+X0*	FCM	HD	PA	Yuan et al. 2021	Torelli 1940
Ensifera	Tettigoniidae	Conocephalinae	Ruspolia lineosa		F	10.27	20+X0*	FCM	HD	PA	Yuan et al. 2021	Torelli 1940
Ensifera	Tettigoniidae	Conocephalinae	Ruspolia lineosa		F	10.22	20+X0*	FCM	HD	PA	Yuan et al. 2021	Torelli 1940
Ensifera	Tettigoniidae	Conocephalinae	Ruspolia lineosa		F	9.53	20+X0*	FCM	HD	GD	Yuan et al. 2021	Torelli 1940
Ensifera	Tettigoniidae	Conocephalinae	Ruspolia lineosa		F	9.55	20+X0*	FCM	HD	GD	Yuan et al. 2021	Torelli 1940
Ensifera	Tettigoniidae	Conocephalinae	Ruspolia lineosa		M	8.81	20+X0*	FCM	HD	PA	Yuan et al. 2021	Torelli 1940
Ensifera	Tettigoniidae	Conocephalinae	Ruspolia lineosa		M	9	20+X0*	FCM	HD	PA	Yuan et al. 2021	Torelli 1940
Ensifera	Tettigoniidae	Conocephalinae	Ruspolia lineosa		M	9.04	20+X0*	FCM	HD	PA	Yuan et al. 2021	Torelli 1940
Ensifera	Tettigoniidae	Conocephalinae	Ruspolia lineosa		M	9.33	20+X0*	FCM	HD	PA	Yuan et al. 2021	Torelli 1940
Ensifera	Tettigoniidae	Conocephalinae	Ruspolia lineosa		M	8.94	20+X0*	FCM	HD	GD	Yuan et al. 2021	Torelli 1940
Ensifera	Tettigoniidae	Conocephalinae	Ruspolia lineosa		M	9.41	20+X0*	FCM	HD	GD	Yuan et al. 2021	Torelli 1940
Ensifera	Tettigoniidae	Hexacentrinae	Hexacentrus unicolor		F	13.86	30/32+X*	FCM	HD	PA	Yuan et al. 2021	Asana et al. 1938
Ensifera	Tettigoniidae	Hexacentrinae	Hexacentrus unicolor		F	14.15	30/32+X*	FCM	HD	GD	Yuan et al. 2021	Asana et al. 1938
Ensifera	Tettigoniidae	Hexacentrinae	Hexacentrus unicolor		M	12.84	30/32+X*	FCM	HD	PA	Yuan et al. 2021	Asana et al. 1938
Ensifera	Tettigoniidae	Hexacentrinae	Hexacentrus unicolor		M	12.14	30/32+X*	FCM	HD	PA	Yuan et al. 2021	Asana et al. 1938
Ensifera	Tettigoniidae	Hexacentrinae	Hexacentrus unicolor		M	12.63	30/32+X*	FCM	HD	PA	Yuan et al. 2021	Asana et al. 1938
Ensifera	Tettigoniidae	Hexacentrinae	Hexacentrus unicolor		M	12.67	30/32+X*	FCM	HD	PA	Yuan et al. 2021	Asana et al. 1938
Ensifera	Tettigoniidae	Hexacentrinae	Hexacentrus unicolor		M	13.67	30/32+X*	FCM	HD	GD	Yuan et al. 2021	Asana et al. 1938
Ensifera	Tettigoniidae	Hexacentrinae	Hexacentrus unicolor		M	12.87	30/32+X*	FCM	HD	GD	Yuan et al. 2021	Asana et al. 1938
Ensifera	Tettigoniidae	Meconematinae	Meconema meridionale	ZMH862060	F	10.6891	26+X0*	FCM	MS	PS	this study	Warchalowska-Sliwa 1984a
Ensifera	Tettigoniidae	Meconematinae	Meconema meridionale	ZMH862031	M	9.90412	26+X0*	FCM	MS	PS	this study	Warchalowska-Sliwa 1984a
Ensifera	Tettigoniidae	Meconematinae	Meconema thalassinum	ZMH862038	F	12.2805	26+X0	FCM	MS	PS	this study	Warchalowska-Sliwa 1984a
Ensifera	Tettigoniidae	Meconematinae	Meconema thalassinum	ZMH862030	F	12.435	26+X0	FCM	MS	PS	this study	Warchalowska-Sliwa 1984a
Ensifera	Tettigoniidae	Meconematinae	Microconema clavata		F	4.41	n.a.	FCM	HD	GD	Yuan et al. 2021
Ensifera	Tettigoniidae	Meconematinae	Microconema clavata		F	4.34	n.a.	FCM	HD	GD	Yuan et al. 2021
Ensifera	Tettigoniidae	Meconematinae	Microconema clavata		M	4.07	n.a.	FCM	HD	GD	Yuan et al. 2021
Ensifera	Tettigoniidae	Meconematinae	Microconema clavata		M	4.01	n.a.	FCM	HD	GD	Yuan et al. 2021
Ensifera	Tettigoniidae	Mecopodinae	Mecopoda elongata		F	14.37	26/28+X	FCM	HD	PA	Yuan et al. 2021	Bugrov et al. 2004	Unknown for this species. Mecopoda has 2n=26+X or 2n=28+X (Bugrov et al. 2004)
Ensifera	Tettigoniidae	Mecopodinae	Mecopoda elongata		F	14.33	26/28+X	FCM	HD	PA	Yuan et al. 2021	Bugrov et al. 2005	Unknown for this species. Mecopoda has 2n=26+X or 2n=28+X (Bugrov et al. 2004)
Ensifera	Tettigoniidae	Mecopodinae	Mecopoda elongata		F	13.72	26/28+X	FCM	HD	PA	Yuan et al. 2021	Bugrov et al. 2006	Unknown for this species. Mecopoda has 2n=26+X or 2n=28+X (Bugrov et al. 2004)
Ensifera	Tettigoniidae	Mecopodinae	Mecopoda elongata		F	15	26/28+X	FCM	HD	GD	Yuan et al. 2021	Bugrov et al. 2007	Unknown for this species. Mecopoda has 2n=26+X or 2n=28+X (Bugrov et al. 2004)
Ensifera	Tettigoniidae	Mecopodinae	Mecopoda elongata		F	14.58	26/28+X	FCM	HD	GD	Yuan et al. 2021	Bugrov et al. 2008	Unknown for this species. Mecopoda has 2n=26+X or 2n=28+X (Bugrov et al. 2004)
Ensifera	Tettigoniidae	Mecopodinae	Mecopoda elongata		F	15.48	26/28+X	FCM	HD	GD	Yuan et al. 2021	Bugrov et al. 2009	Unknown for this species. Mecopoda has 2n=26+X or 2n=28+X (Bugrov et al. 2004)
Ensifera	Tettigoniidae	Mecopodinae	Mecopoda elongata		M	13.43	26/28+X	FCM	HD	PA	Yuan et al. 2021	Bugrov et al. 2010	Unknown for this species. Mecopoda has 2n=26+X or 2n=28+X (Bugrov et al. 2004)
Ensifera	Tettigoniidae	Mecopodinae	Mecopoda elongata		M	13.53	26/28+X	FCM	HD	PA	Yuan et al. 2021	Bugrov et al. 2011	Unknown for this species. Mecopoda has 2n=26+X or 2n=28+X (Bugrov et al. 2004)
Ensifera	Tettigoniidae	Mecopodinae	Mecopoda elongata		M	13.17	26/28+X	FCM	HD	PA	Yuan et al. 2021	Bugrov et al. 2012	Unknown for this species. Mecopoda has 2n=26+X or 2n=28+X (Bugrov et al. 2004)
Ensifera	Tettigoniidae	Mecopodinae	Mecopoda elongata		M	13.36	26/28+X	FCM	HD	PA	Yuan et al. 2021	Bugrov et al. 2013	Unknown for this species. Mecopoda has 2n=26+X or 2n=28+X (Bugrov et al. 2004)
Ensifera	Tettigoniidae	Mecopodinae	Mecopoda elongata		M	13.04	26/28+X	FCM	HD	PA	Yuan et al. 2021	Bugrov et al. 2014	Unknown for this species. Mecopoda has 2n=26+X or 2n=28+X (Bugrov et al. 2004)
Ensifera	Tettigoniidae	Mecopodinae	Mecopoda elongata		M	13.98	26/28+X	FCM	HD	GD	Yuan et al. 2021	Bugrov et al. 2015	Unknown for this species. Mecopoda has 2n=26+X or 2n=28+X (Bugrov et al. 2004)
Ensifera	Tettigoniidae	Mecopodinae	Mecopoda elongata		M	13.66	26/28+X	FCM	HD	GD	Yuan et al. 2021	Bugrov et al. 2016	Unknown for this species. Mecopoda has 2n=26+X or 2n=28+X (Bugrov et al. 2004)
Ensifera	Tettigoniidae	Phaneropterinae	Ducetia japonica		F	7.9	28+X0	FCM	HD	PA	Yuan et al. 2021	Asana et al. 1938
Ensifera	Tettigoniidae	Phaneropterinae	Ducetia japonica		F	8.13	28+X0	FCM	HD	PA	Yuan et al. 2021	Asana et al. 1938
Ensifera	Tettigoniidae	Phaneropterinae	Ducetia japonica		F	7.66	28+X0	FCM	HD	PA	Yuan et al. 2021	Asana et al. 1938
Ensifera	Tettigoniidae	Phaneropterinae	Ducetia japonica		F	7.67	28+X0	FCM	HD	PA	Yuan et al. 2021	Asana et al. 1938
Ensifera	Tettigoniidae	Phaneropterinae	Ducetia japonica		M	6.8	28+X0	FCM	HD	PA	Yuan et al. 2021	Asana et al. 1938
Ensifera	Tettigoniidae	Phaneropterinae	Ducetia japonica		M	6.87	28+X0	FCM	HD	PA	Yuan et al. 2021	Asana et al. 1938
Ensifera	Tettigoniidae	Phaneropterinae	Ducetia japonica		M	6.94	28+X0	FCM	HD	PA	Yuan et al. 2021	Asana et al. 1938
Ensifera	Tettigoniidae	Phaneropterinae	Ducetia japonica		M	7.28	28+X0	FCM	HD	GD	Yuan et al. 2021	Asana et al. 1938
Ensifera	Tettigoniidae	Phaneropterinae	Elimaea berezovskii		F	6.62	26+X0*	FCM	HD	PA	Yuan et al. 2021	Asana et al. 1938
Ensifera	Tettigoniidae	Phaneropterinae	Elimaea berezovskii		F	6.69	26+X0*	FCM	HD	PA	Yuan et al. 2021	Asana et al. 1938
Ensifera	Tettigoniidae	Phaneropterinae	Elimaea berezovskii		F	6.45	26+X0*	FCM	HD	PA	Yuan et al. 2021	Asana et al. 1938
Ensifera	Tettigoniidae	Phaneropterinae	Elimaea berezovskii		F	6.62	26+X0*	FCM	HD	PA	Yuan et al. 2021	Asana et al. 1938
Ensifera	Tettigoniidae	Phaneropterinae	Elimaea berezovskii		F	6.99	26+X0*	FCM	HD	GD	Yuan et al. 2021	Asana et al. 1938
Ensifera	Tettigoniidae	Phaneropterinae	Elimaea berezovskii		F	6.71	26+X0*	FCM	HD	GD	Yuan et al. 2021	Asana et al. 1938
Ensifera	Tettigoniidae	Phaneropterinae	Elimaea berezovskii		M	5.77	26+X0*	FCM	HD	PA	Yuan et al. 2021	Asana et al. 1938
Ensifera	Tettigoniidae	Phaneropterinae	Elimaea berezovskii		M	5.78	26+X0*	FCM	HD	PA	Yuan et al. 2021	Asana et al. 1938
Ensifera	Tettigoniidae	Phaneropterinae	Elimaea berezovskii		M	5.77	26+X0*	FCM	HD	PA	Yuan et al. 2021	Asana et al. 1938
Ensifera	Tettigoniidae	Phaneropterinae	Elimaea berezovskii		M	6.08	26+X0*	FCM	HD	GD	Yuan et al. 2021	Asana et al. 1938
Ensifera	Tettigoniidae	Phaneropterinae	Elimaea berezovskii		M	6.31	26+X0*	FCM	HD	GD	Yuan et al. 2021	Asana et al. 1938
Ensifera	Tettigoniidae	Phaneropterinae	Kuwayamaea brachyptera		F	10.31	26t/28+X0*	FCM	HD	PA	Yuan et al. 2021
Ensifera	Tettigoniidae	Phaneropterinae	Kuwayamaea brachyptera		F	10.38	26t/28+X0*	FCM	HD	PA	Yuan et al. 2021
Ensifera	Tettigoniidae	Phaneropterinae	Kuwayamaea brachyptera		F	10.07	26t/28+X0*	FCM	HD	PA	Yuan et al. 2021
Ensifera	Tettigoniidae	Phaneropterinae	Kuwayamaea brachyptera		F	11.09	26t/28+X0*	FCM	HD	GD	Yuan et al. 2021
Ensifera	Tettigoniidae	Phaneropterinae	Kuwayamaea brachyptera		F	11.14	26t/28+X0*	FCM	HD	GD	Yuan et al. 2021
Ensifera	Tettigoniidae	Phaneropterinae	Kuwayamaea brachyptera		F	10.91	26t/28+X0*	FCM	HD	GD	Yuan et al. 2021
Ensifera	Tettigoniidae	Phaneropterinae	Kuwayamaea brachyptera		F	10.15	26t/28+X0*	FCM	HD	GD	Yuan et al. 2021
Ensifera	Tettigoniidae	Phaneropterinae	Kuwayamaea brachyptera		M	9.13	26t/28+X0*	FCM	HD	PA	Yuan et al. 2021
Ensifera	Tettigoniidae	Phaneropterinae	Kuwayamaea brachyptera		M	9	26t/28+X0*	FCM	HD	PA	Yuan et al. 2021
Ensifera	Tettigoniidae	Phaneropterinae	Kuwayamaea brachyptera		M	8.88	26t/28+X0*	FCM	HD	PA	Yuan et al. 2021
Ensifera	Tettigoniidae	Phaneropterinae	Kuwayamaea brachyptera		M	8.95	26t/28+X0*	FCM	HD	PA	Yuan et al. 2021
Ensifera	Tettigoniidae	Phaneropterinae	Kuwayamaea brachyptera		M	9.22	26t/28+X0*	FCM	HD	PA	Yuan et al. 2021
Ensifera	Tettigoniidae	Phaneropterinae	Kuwayamaea brachyptera		M	9.19	26t/28+X0*	FCM	HD	GD	Yuan et al. 2021
Ensifera	Tettigoniidae	Phaneropterinae	Kuwayamaea brachyptera		M	9.02	26t/28+X0*	FCM	HD	GD	Yuan et al. 2021
Ensifera	Tettigoniidae	Phaneropterinae	Kuwayamaea brachyptera		M	9.18	26t/28+X0*	FCM	HD	GD	Yuan et al. 2021
Ensifera	Tettigoniidae	Phaneropterinae	Kuwayamaea brachyptera		M	8.91	26t/28+X0*	FCM	HD	GD	Yuan et al. 2021
Ensifera	Tettigoniidae	Phaneropterinae	Leptophyes punctatissima	ZMH862040	F	7.98068	30+X0	FCM	MS	PS	this study	Warchalowska-Sliwa & Heller 1998
Ensifera	Tettigoniidae	Phaneropterinae	Leptophyes punctatissima	ZMH862011	M	6.72735	30+X0	FCM	MS	PS	this study	Warchalowska-Sliwa & Heller 1998
Ensifera	Tettigoniidae	Phaneropterinae	Leptophyes punctatissima	ZMH862050	M	6.83973	30+X0	FCM	MS	PS	this study	Warchalowska-Sliwa & Heller 1998
Ensifera	Tettigoniidae	Phaneropterinae	Leptophyes punctatissima	ZMH862043	M	6.86349	30+X0	FCM	MS	PS	this study	Warchalowska-Sliwa & Heller 1998
Ensifera	Tettigoniidae	Phaneropterinae	Phaneroptera falcata	ZMH862014	F	7.24534	26+X0	FCM	MS	PS	this study	Warchalowska-Sliwa et al. 1996
Ensifera	Tettigoniidae	Phaneropterinae	Phaneroptera falcata	ZMH862061	M	6.08271	26+X0	FCM	MS	PS	this study	Warchalowska-Sliwa et al. 1996
Ensifera	Tettigoniidae	Phaneropterinae	Phaneroptera gracilis		F	6.15	26+X0	FCM	HD	PA	Yuan et al. 2021	Warchalowska-Sliwa et al. 1996
Ensifera	Tettigoniidae	Phaneropterinae	Phaneroptera gracilis		F	6.17	26+X0	FCM	HD	PA	Yuan et al. 2021	Warchalowska-Sliwa et al. 1996
Ensifera	Tettigoniidae	Phaneropterinae	Phaneroptera gracilis		F	6.02	26+X0	FCM	HD	PA	Yuan et al. 2021	Warchalowska-Sliwa et al. 1996
Ensifera	Tettigoniidae	Phaneropterinae	Phaneroptera gracilis		F	6.06	26+X0	FCM	HD	GD	Yuan et al. 2021	Warchalowska-Sliwa et al. 1996
Ensifera	Tettigoniidae	Phaneropterinae	Phaneroptera gracilis		F	6.17	26+X0	FCM	HD	GD	Yuan et al. 2021	Warchalowska-Sliwa et al. 1996
Ensifera	Tettigoniidae	Phaneropterinae	Phaneroptera gracilis		M	4.96	26+X0	FCM	HD	PA	Yuan et al. 2021	Warchalowska-Sliwa et al. 1996
Ensifera	Tettigoniidae	Phaneropterinae	Phaneroptera gracilis		M	5.22	26+X0	FCM	HD	PA	Yuan et al. 2021	Warchalowska-Sliwa et al. 1996
Ensifera	Tettigoniidae	Phaneropterinae	Phaneroptera gracilis		M	5.28	26+X0	FCM	HD	PA	Yuan et al. 2021	Warchalowska-Sliwa et al. 1996
Ensifera	Tettigoniidae	Phaneropterinae	Phaneroptera gracilis		M	5.13	26+X0	FCM	HD	PA	Yuan et al. 2021	Warchalowska-Sliwa et al. 1996
Ensifera	Tettigoniidae	Phaneropterinae	Phaneroptera gracilis		M	5.13	26+X0	FCM	HD	PA	Yuan et al. 2021	Warchalowska-Sliwa et al. 1996
Ensifera	Tettigoniidae	Phaneropterinae	Phaneroptera gracilis		M	5.05	26+X0	FCM	HD	PA	Yuan et al. 2021	Warchalowska-Sliwa et al. 1996
Ensifera	Tettigoniidae	Phaneropterinae	Phaneroptera gracilis		M	5.03	26+X0	FCM	HD	PA	Yuan et al. 2021	Warchalowska-Sliwa et al. 1996
Ensifera	Tettigoniidae	Phaneropterinae	Phaneroptera gracilis		M	5.11	26+X0	FCM	HD	GD	Yuan et al. 2021	Warchalowska-Sliwa et al. 1996
Ensifera	Tettigoniidae	Phaneropterinae	Phaneroptera gracilis		M	4.94	26+X0	FCM	HD	GD	Yuan et al. 2021	Warchalowska-Sliwa et al. 1996
Ensifera	Tettigoniidae	Phaneropterinae	Ruidocollaris sinensis		F	7.03	n.a.	FCM	HD	PA	Yuan et al. 2021
Ensifera	Tettigoniidae	Phaneropterinae	Ruidocollaris sinensis		F	6.97	n.a.	FCM	HD	PA	Yuan et al. 2021
Ensifera	Tettigoniidae	Phaneropterinae	Ruidocollaris sinensis		M	5.99	n.a.	FCM	HD	PA	Yuan et al. 2021
Ensifera	Tettigoniidae	Phaneropterinae	Ruidocollaris sinensis		M	6.06	n.a.	FCM	HD	PA	Yuan et al. 2021
Ensifera	Tettigoniidae	Pseudophyllinae	Phyllomimus sinicus		F	5.87	n.a.	FCM	HD	PA	Yuan et al. 2021
Ensifera	Tettigoniidae	Pseudophyllinae	Phyllomimus sinicus		F	5.91	n.a.	FCM	HD	PA	Yuan et al. 2021
Ensifera	Tettigoniidae	Pseudophyllinae	Phyllomimus sinicus		F	5.95	n.a.	FCM	HD	PA	Yuan et al. 2021
Ensifera	Tettigoniidae	Pseudophyllinae	Tegra novaehollandiae viridinotata		F	3.43	n.a.	FCM	HD	GD	Yuan et al. 2021
Ensifera	Tettigoniidae	Pseudophyllinae	Tegra novaehollandiae viridinotata		F	3.62	n.a.	FCM	HD	GD	Yuan et al. 2021
Ensifera	Tettigoniidae	Pseudophyllinae	Tegra novaehollandiae viridinotata		F	3.36	n.a.	FCM	HD	GD	Yuan et al. 2021
Ensifera	Tettigoniidae	Tettigoniinae	Atlanticus sinensis		F	7.12	28+X0	FCM	HD	PA	Yuan et al. 2021	Chang & Lian 2002
Ensifera	Tettigoniidae	Tettigoniinae	Atlanticus sinensis		F	7.23	28+X0	FCM	HD	PA	Yuan et al. 2021	Chang & Lian 2002
Ensifera	Tettigoniidae	Tettigoniinae	Atlanticus sinensis		F	7.04	28+X0	FCM	HD	PA	Yuan et al. 2021	Chang & Lian 2002
Ensifera	Tettigoniidae	Tettigoniinae	Atlanticus sinensis		M	6.81	28+X0	FCM	HD	PA	Yuan et al. 2021	Chang & Lian 2002
Ensifera	Tettigoniidae	Tettigoniinae	Atlanticus sinensis		M	6.86	28+X0	FCM	HD	PA	Yuan et al. 2021	Chang & Lian 2002
Ensifera	Tettigoniidae	Tettigoniinae	Atlanticus sinensis		M	6.92	28+X0	FCM	HD	PA	Yuan et al. 2021	Chang & Lian 2002
Ensifera	Tettigoniidae	Tettigoniinae	Atlanticus sinensis		M	6.77	28+X0	FCM	HD	GD	Yuan et al. 2021	Chang & Lian 2002
Ensifera	Tettigoniidae	Tettigoniinae	Atlanticus sinensis		M	6.53	28+X0	FCM	HD	GD	Yuan et al. 2021	Chang & Lian 2002
Ensifera	Tettigoniidae	Tettigoniinae	Bicolorana bicolor	ZMH862027	F	8.04567	30+X0	FCM	MS	PS	this study	Warchalowska-Sliwa et al. 1987
Ensifera	Tettigoniidae	Tettigoniinae	Bicolorana bicolor	ZMH862055	M	6.99123	30+X0	FCM	MS	PS	this study	Warchalowska-Sliwa et al. 1987
Ensifera	Tettigoniidae	Tettigoniinae	Decticus verrucivorus	ZMH862045	F	8.11317	30+X0	FCM	MS	PS	this study	Mohr 1919
Ensifera	Tettigoniidae	Tettigoniinae	Decticus verrucivorus	ZMH862046	F	8.29682	30+X0	FCM	MS	PS	this study	Mohr 1919
Ensifera	Tettigoniidae	Tettigoniinae	Decticus verrucivorus	ZMH862044	M	7.33538	30+X0	FCM	MS	PS	this study	Mohr 1919
Ensifera	Tettigoniidae	Tettigoniinae	Decticus verrucivorus		M	7.33893	30+X0	FCM	MS	PS	this study	Mohr 1919
Ensifera	Tettigoniidae	Tettigoniinae	Gampsocleis sinensis		F	6.68	30+X0*	FCM	HD	PA	Yuan et al. 2021	Kociński 2018
Ensifera	Tettigoniidae	Tettigoniinae	Gampsocleis sinensis		F	6.84	30+X0*	FCM	HD	PA	Yuan et al. 2021	Kociński 2018
Ensifera	Tettigoniidae	Tettigoniinae	Gampsocleis sinensis		F	6.87	30+X0*	FCM	HD	GD	Yuan et al. 2021	Kociński 2018
Ensifera	Tettigoniidae	Tettigoniinae	Gampsocleis sinensis		F	6.74	30+X0*	FCM	HD	GD	Yuan et al. 2021	Kociński 2018
Ensifera	Tettigoniidae	Tettigoniinae	Metrioptera bonneti		F	5.91	30+X0*	FCM	HD	PA	Yuan et al. 2021	Asana et al. 1938
Ensifera	Tettigoniidae	Tettigoniinae	Metrioptera bonneti		F	5.83	30+X0*	FCM	HD	PA	Yuan et al. 2021	Asana et al. 1938
Ensifera	Tettigoniidae	Tettigoniinae	Metrioptera bonneti		F	5.84	30+X0*	FCM	HD	PA	Yuan et al. 2021	Asana et al. 1938
Ensifera	Tettigoniidae	Tettigoniinae	Metrioptera bonneti		F	5.62	30+X0*	FCM	HD	PA	Yuan et al. 2021	Asana et al. 1938
Ensifera	Tettigoniidae	Tettigoniinae	Metrioptera bonneti		F	5.8	30+X0*	FCM	HD	GD	Yuan et al. 2021	Asana et al. 1938
Ensifera	Tettigoniidae	Tettigoniinae	Metrioptera bonneti		F	5.88	30+X0*	FCM	HD	GD	Yuan et al. 2021	Asana et al. 1938
Ensifera	Tettigoniidae	Tettigoniinae	Metrioptera bonneti		F	6.14	30+X0*	FCM	HD	GD	Yuan et al. 2021	Asana et al. 1938
Ensifera	Tettigoniidae	Tettigoniinae	Metrioptera bonneti		F	6.15	30+X0*	FCM	HD	GD	Yuan et al. 2021	Asana et al. 1938
Ensifera	Tettigoniidae	Tettigoniinae	Metrioptera bonneti		M	5.36	30+X0*	FCM	HD	PA	Yuan et al. 2021	Asana et al. 1938
Ensifera	Tettigoniidae	Tettigoniinae	Metrioptera bonneti		M	5.16	30+X0*	FCM	HD	PA	Yuan et al. 2021	Asana et al. 1938
Ensifera	Tettigoniidae	Tettigoniinae	Metrioptera bonneti		M	5.23	30+X0*	FCM	HD	PA	Yuan et al. 2021	Asana et al. 1938
Ensifera	Tettigoniidae	Tettigoniinae	Metrioptera bonneti		M	5.26	30+X0*	FCM	HD	PA	Yuan et al. 2021	Asana et al. 1938
Ensifera	Tettigoniidae	Tettigoniinae	Metrioptera bonneti		M	5.53	30+X0*	FCM	HD	GD	Yuan et al. 2021	Asana et al. 1938
Ensifera	Tettigoniidae	Tettigoniinae	Metrioptera bonneti		M	5.35	30+X0*	FCM	HD	GD	Yuan et al. 2021	Asana et al. 1938
Ensifera	Tettigoniidae	Tettigoniinae	Metrioptera bonneti		M	5.5	30+X0*	FCM	HD	GD	Yuan et al. 2021	Asana et al. 1938
Ensifera	Tettigoniidae	Tettigoniinae	Metrioptera bonneti		M	5.31	30+X0*	FCM	HD	GD	Yuan et al. 2021	Asana et al. 1938
Ensifera	Tettigoniidae	Tettigoniinae	Metrioptera brachyptera	ZMH862092	F	8.77752	30+X0	FCM	MS	PS	this study	White 1941
Ensifera	Tettigoniidae	Tettigoniinae	Metrioptera brachyptera	ZMH862091	M	7.97368	30+X0	FCM	MS	PS	this study	White 1941
Ensifera	Tettigoniidae	Tettigoniinae	Pholidoptera griseoaptera	ZMH862010	F	7.05526	30+X0	FCM	MS	PS	this study	Henderson 1961
Ensifera	Tettigoniidae	Tettigoniinae	Pholidoptera griseoaptera	ZMH862037	F	7.16086	30+X0	FCM	MS	PS	this study	Henderson 1961
Ensifera	Tettigoniidae	Tettigoniinae	Pholidoptera griseoaptera	ZMH862051	M	6.24313	30+X0	FCM	MS	PS	this study	Henderson 1961
Ensifera	Tettigoniidae	Tettigoniinae	Pholidoptera griseoaptera	ZMH862016	M	6.35043	30+X0	FCM	MS	PS	this study	Henderson 1961
Ensifera	Tettigoniidae	Tettigoniinae	Pholidoptera littoralis	ZMH862062	F	7.69426	30+X0*	FCM	MS	PS	this study	Henderson 1961
Ensifera	Tettigoniidae	Tettigoniinae	Platycleis albopunctata	ZMH862054	F	6.41496	30+X0*	FCM	MS	PS	this study	Camacho et al. 1981
Ensifera	Tettigoniidae	Tettigoniinae	Platycleis albopunctata	ZMH862049	F	6.67107	30+X0*	FCM	MS	PS	this study	Camacho et al. 1981
Ensifera	Tettigoniidae	Tettigoniinae	Platycleis albopunctata	ZMH862013	M	5.73068	30+X0*	FCM	MS	PS	this study	Camacho et al. 1981
Ensifera	Tettigoniidae	Tettigoniinae	Platycleis albopunctata	ZMH862042	M	5.74226	30+X0*	FCM	MS	PS	this study	Camacho et al. 1981
Ensifera	Tettigoniidae	Tettigoniinae	Roeseliana roeselii	ZMH862059	F	8.29985	30+X0	FCM	MS	PS	this study	Warchalowska-Sliwa 1984b
Ensifera	Tettigoniidae	Tettigoniinae	Roeseliana roeselii	ZMH862028	M	7.63224	30+X0	FCM	MS	PS	this study	Warchalowska-Sliwa 1984b
Ensifera	Tettigoniidae	Tettigoniinae	Roeseliana roeselii	ZMH862058	M	7.70862	30+X0	FCM	MS	PS	this study	Warchalowska-Sliwa 1984b
Ensifera	Tettigoniidae	Tettigoniinae	Roeseliana roeselii	ZMH862035	M	7.77455	30+X0	FCM	MS	PS	this study	Warchalowska-Sliwa 1984b
Ensifera	Tettigoniidae	Tettigoniinae	Tettigonia cantans	ZMH862089	F	7.15974	28+X0	FCM	MS	PS	this study	Warchalowska-Sliwa 1984b
Ensifera	Tettigoniidae	Tettigoniinae	Tettigonia cantans	ZMH862088	M	6.33891	28+X0	FCM	MS	PS	this study	Warchalowska-Sliwa 1984b
Ensifera	Tettigoniidae	Tettigoniinae	Tettigonia chinensis		F	6.46	28+X0*	FCM	HD	PA	Yuan et al. 2021	Warchalowska-Sliwa 1984b
Ensifera	Tettigoniidae	Tettigoniinae	Tettigonia chinensis		F	6.44	28+X0*	FCM	HD	PA	Yuan et al. 2021	Warchalowska-Sliwa 1984b
Ensifera	Tettigoniidae	Tettigoniinae	Tettigonia chinensis		F	6.55	28+X0*	FCM	HD	PA	Yuan et al. 2021	Warchalowska-Sliwa 1984b
Ensifera	Tettigoniidae	Tettigoniinae	Tettigonia chinensis		F	6.52	28+X0*	FCM	HD	PA	Yuan et al. 2021	Warchalowska-Sliwa 1984b
Ensifera	Tettigoniidae	Tettigoniinae	Tettigonia chinensis		F	7	28+X0*	FCM	HD	GD	Yuan et al. 2021	Warchalowska-Sliwa 1984b
Ensifera	Tettigoniidae	Tettigoniinae	Tettigonia chinensis		F	7	28+X0*	FCM	HD	GD	Yuan et al. 2021	Warchalowska-Sliwa 1984b
Ensifera	Tettigoniidae	Tettigoniinae	Tettigonia chinensis		F	6.8	28+X0*	FCM	HD	GD	Yuan et al. 2021	Warchalowska-Sliwa 1984b
Ensifera	Tettigoniidae	Tettigoniinae	Tettigonia viridissima	ZMH862036	M	5.57874	28+X0	FCM	MS	PS	this study	Warchalowska-Sliwa 1984b
Ensifera	Tettigoniidae	Tettigoniinae	Tettigonia viridissima	ZMH862025	M	5.79128	28+X0	FCM	MS	PS	this study	Warchalowska-Sliwa 1984b
Ensifera	Tridactylidae	n.a.	unknown sp.		n.a.	2.63	10/12+X*	FCM	BR	DV	Hanrahan & Johnston 2011	John & Rentz 1986	John and Rentz (1986) mention 2n = 10+X0 or 12+X0 for Tridactylidae
Ensifera	Trigoniidae	Trigonidiinae	Laupala cerasina		n.a.	1.93	14+X0*	FCM	BR	GD	Petrov 2000	Parsons & Shaw 2002

## Sheet: Legend
Legend:
Genome size 1C [pg]
Given for male and female for each authority. Mean values are given wherever more than one male or female were measured.
All new measurements are: Method = FCM, Cell type = MS, Standard = PS.
Chromosome count (2n)
Given as diploid number of autosomes + male sex chromosome conformation (X0 or XY).
* = Chromosome count unknown for this particular species, given for other species of the same genus.
Method
FD	Feulgen Densitometry
FCM	Flow Cytometry
Cell type
AN	Antenna
BR	Brain
HD	Head
HE	Haemocytes
MS	Muscles
OV	Ovaries
S	Sperm
TS	Testes
V	Various - several tissues used
Abbreviation	Standard	Common name	Category	1C
AC	Allium cepa	Onion	Plant	16.50
AD	Acheta domesticus	Cricket	Insect	2.10
BO	Bos taurus	Cow	Vertebrate	3.70
BP	Bellis perennis	Daisy	Plant	1.70
DM	Drosophila melanogaster	Fly	Insect	0.18
DV	Drosophila virilis	Fly	Insect	0.34
GD	Gallus domesticus	Chicken	Vertebrate	1.25
HS	Homo sapiens	Human	Vertebrate	3.50
LM	Locusta migratoria	Locust	Insect	5.50
MD	Musca domestica	Fly	Insect	0.90
MM	Mus musculus	Mouse	Vertebrate	3.30
OM	Oncorhynchus mykiss	Trout	Vertebrate	2.60
PA	Periplaneta americana	Cocroach	Insect	3.41
PS	Pisum sativum	Pea	Plant	4.55
SG	Schistocerca gregaria	Locust	Insect	8.70
n.a.	Not available

## Sheet: References Genome Size
References Genome Size:
Belda JE, Cabrero J, Camacho JPM, Rufas JS. 1991. Role of C-heterochromatin in variation of nuclear DNA amount in the genus Chorthippus (Orthoptera, Acrididae). Cytobios 67:13–21.
Bier K, Müller W. 1969. DNA-Messungen bei Insekten und eine Hypothese über retardierte Evolution und besonderen DNA-Reichtum in Tierreich. Biol Zentralblatt 88:425–449.
Camacho JPM, Ruiz-Ruano FJ, Martin-Blázquez R, Cabrero J, Lorite P, Cabral-de-Mello DC, Bakkali M. 2015. A step to the gigantic genome of the desert locust: chromosome sizes and repeated DNAs. Chromosoma 124:263–275.
Fox DP. 1970. A non-doubling DNA series in somatic tissues of the locusts Schistocerca gregaria (Forskål) and Locusta migratoria (Linn.). Chromosoma 29:446–461.
Gosálvez J, López-Fernandez C, Esponda P. 1980. Variability of the DNA content in five orthopteran species. Caryologia 33:275–281.
Gregory TR. 2022. Animal Genome Size Database [WWW Document]. URL http://www.genomesize.com
Hanrahan SJ, Johnston JS 2011. New genome size estimates of 134 species of arthropods. Chrom Res 19:809–823.
Husemann M, Sadílek D, Dey LS, Hawlitschek O, Seidel M. 2021. New genome size estimates for band-winged and slant-faced grasshoppers (Orthoptera: Acrididae: Oedipodinae, Gomphocerinae) reveal the so far largest measured insect genome. Caryologia 73:111–120.
John B, Hewitt GM. 1966. Karyotype stability and DNA variability in the Acrididae. Chromosoma 20:155–172.
Koshikawa S, Miyazaki S, Cornette R, Matsumoto T, Miura T. 2008. Genome size of termites (Insecta, Dictyoptera, Isoptera) and wood roaches (Insecta, Dictyoptera, Cryptocercidae). Naturwissenschaften 95:859–867.
Lima-de-Faria A, Gustafsson T, Jaworska H. 1973. Amplification of ribosomal DNA in Acheta. II. The number of nucleotide pairs of the chromosomes and chromomeres involved in amplification. Hereditas 73:119–142.
Mao Y, Zhang N, Nie Y, Zhang X, Li X, Huang Y. 2020. Genome Size of 17 Species From Caelifera (Orthoptera) and Determination of Internal Standards With Very Large Genome Size in Insecta. Front. Physiol. 11:1321.
Morgan-Richards M. 2005. Chromosome rearrangements are not accompanied by expected genome size changes in tree weta Hemideina thoracica (Orthoptera, Anostostomatidae). J Orthop Res 14:143-148.
Petitpierre E. 1996. Molecular cytogenetics and taxonomy of insects, with particular reference to the Coleoptera. Int J Insect Morph Embry 25:115–133.
Petrov DA, Sangster TA, Johnston JS, Hartl DL, Shaw KL. 2000. Evidence for DNA loss as a determinant of genome size. Science 287:1060–1062
Rasch EM. 1985. DNA “standards” and the range of accurate DNA estimates by Feulgen absorption microspectrophotometry In: Advances in Microscopy. Cowden RR, Harrison SH (Eds.). Alan R. Liss, New York. 137–166.
Rasch EM, Rasch RW. 1981. Cytophotometric determination of genome size for two species of cave crickets (Orthoptera, Rhaphidophoridae). J Histochem Cytochem 29:885.
Rees H, Shaw DD, Wilkinson P. 1978. Nuclear DNA variation among acridid grasshoppers. Proc Roy Soc London B 202:517–525.
Ruiz-Ruano FJ, Ruiz-Estévez M, Rodríguez-Pérez J, López-Pino JL, Cabrero J, Camacho JPM. 2011. DNA
Amount of X and B Chromosomes in the Grasshoppers Eyprepocnemis plorans and Locusta migratoria. Cytogenet Genome Res 134:120–126.
Shah A, Hoffman JI, Schielzeth H. 2020. Comparative analysis of genomic repeat content in Gomphocerine grasshoppers reveals expansions of satellite DNA and helitrons in species with unusually large genomes. Genome Biol Evol 12:1180-1193.
Swift H, Kleinfeld R. 1953. DNA in grasshopper spermatogenesis, oögenesis, and cleavage. Phys Zool 26:301–311.
Wang X, Fang X, Yang P, Jiang X, Jiang F, Zhao D, Li B, Cui F, Wei J, Ma C, Wang Y, He J, Luo Y, Wang Z, Guo X, Guo W, Wang X, Zhang Y, Yang M, Hao S, Chen B, Ma Z, Yu D, Xiong Z, Zhu Y, Fan D, Han L, Wang B, Chen Y, Wang J. 2014. The locust genome provides insight into swarm formation and long-distance flight. Nat Comm 5:2957.
Westerman M, Barton NH, Hewitt GM. 1987. Differences in DNA content between two chromosomal races of the grasshopper Podisma pedestris. Heredity 58:221–228.
White MJD, Webb GC. 1968. Origin and evolution of parthenogenetic reproduction in the grasshopper Moraba virgo (Eumastacidae: Morabinae). Aust J Zool 16:647–671.
Wilmore PJ, Brown AK. 1975. Molecular properties of Orthopteran DNA. Chromosoma 51:337–345.
Yuan H, Huang Y, Mao Y, Zhang N, Nie Y, Zhang X, Zhou Y, Mao S. 2021. The Evolutionary Patterns of Genome Size in Ensifera (Insecta: Orthoptera). Front. Genet. 12:693541.

## Sheet: References Chromosome Count
References Chromosome Count:
Abdel-Hameed F, Rootham DL, Flinn RR. 1970. Structural and numerical aberrations in natural populations of the grasshopper, Melanoplus differentialis differentialis. Genetics:64(1).
Asana JJ, Makino S, Niiyama H. 1938. A Chromosomal Survey of Some Indian Insects: I. Morphology of the Chromosomes in Eight Species of the Locustidae (With Plate VIII and 8 Text-figures). 北海道帝國大學理學部紀要, 6(3), 211-234.
Barker JF. 1960. Variation of chiasma frequency in and between natural populations of Acrididae. Heredity 14:211-214.
Bier K, Müller W. 1969. DNA-Messungen bei Insekten und eine Hypothese über retardierte Evolution und besonderen DNA-Reichtum in Tierreich. Biol Zentralblatt 88:425–449.
Bridle JR, de la Torre J, Bella JL, Butlin RK, Gosálvez J. 2002. Low levels of chromosomal differentiation between the grasshoppers Chorthippus brunneus and Chorthippus jacobsi (Orthoptera; Acrididae) in northern Spain. Genetica 114:121-127.
Bugrov AG 1996. Karyotypes of the short-horned Orthopteran insects (Orthoptera, Caelifera) from Russia, Kazakhstan, Central Asia, and the Caucasus. Folia Biologica (Kraków) 44:15-26.
Bugrov AG, Vysotskaya LV. 1981. Karyotypical properties of some grasshoppers (Orthoptera: Acridoidea) from Siberia, Middle Asia and Far East (in Russian). Ecology Novosibirsk University Press, 3–12.
Bugrov A, Warchalowska-Sliwa E, Ito G, Akimoto S. 2000. C-Banded Karyotypes of Some Podisminae Grasshoppers (Orthoptera, Acrididae) from Japan. Cytologia 65:351-358.
Bugrov AG, Warchalowska-Sliwa E, Ito G, Tchernykh A, Maryati M. 2004. Karyotype and C-banding patterns of the katydid Mecopoda elongata (L.) (Orthoptera, Tettigoniidae, Mecopodinae) from Amami Is. (Japan) and Borneo (Malaysia), Caryologia, 57:25-29.
Cabrero J, Camacho JPM. 1986. Cytogenetic studies in gomphocerine grasshoppers. I. Comparative analysis of chromosome C-banding pattern. Heredity 56:365-372.
Callan HG. 1941. A trisomic grasshopper. Journal of Heredity 32:296-298.
Camacho JPM, Cabrero J. 1982. Supernumerary segments in five species of grasshoppers (Orthoptera: Acridoidea). Genetica 59:113-117.
Camacho JPM, Orozco JC, Pascual F. 1981. Chromosoma rearrangements and karyotypic evolution in Decticinae (Orthoptera: Tettigonioidea). Cytologia 46:209-215.
Cave MD & Allen ER. Extra-chromosomal DNA in early stages of oogenesis in Acheta domesticus. Journal of Cell Science 4:593-609.
Chen ST. 1937. Chromosome studies on Haplotropis brunneriana Saussure. Peking nat Hist Bull. 12:79-94.
Douk Hoon K, Wook Lee J, Hak Park W. 1987. A cytotaxonomic study of six species of the Korean Orthoptera. Korean J Ent. 17:215-223.
Favrelle M. 1936. Contribution al etude de la garniture chromosomique des Orthopteres (Gryllidae et Tettigoniidae). Annals D’Musée Royale D’Histoire Naturelle de Belgique, Bruxelles, 10, 53y60.
Fletcher HL, Hewitt GM. 1980. A comparison of chiasma frequency and distribution between sexes in three species of grasshoppers. Chromosoma 77:129-144.
Gosálvez J, López-Fernandez C, Esponda P. 1980. Variability of the DNA content in five orthopteran species. Caryologia 33:275–281.
Hamrick KJ, Hamrick JL. 1989. Genetic variation within and among populations of an alpine grasshopper, Aeropedellus clavatus. Journal of Heredity 80:186-192.
Henderson SA. 1961. The chromosomes of the British Tetrigidae (Orthoptera). Chromosoma 12:553-572.
Hewitt GM, John B. 1972. Inter-population sex chromosome polymorphism in the grasshopper Podisma pedestris. Chromosoma 37:23-42.
Honda H. 1926. The Chromosome Numbers and the Multiple Chromosomes in Gryllinae. Proceedings of the Imperial Academy 2:562-564.
Inoue M. 1985. A taxonomic revision of Japanese Acridoidea (Orthoptera) with special reference to their karyomorphology. Transact. Shikoku Entomol. Soc. 17:103-183.
Jackson WD, Cheung DSM. 1967. Distortional meiotic segregation of a supernumerary chromosome producing differential frequencies in the sexes in the short-horned grasshopper Phaulacridium vittatum. Chromosoma 23:24-37.
John B, Hewitt GM. 1966. Karyotype stability and DNA variability in the Acrididae. Chromosoma, 20:155-172.
John B, Hewitt GM. 1968. Patterns and pathways of chromosome evolution within the Orthoptera . Chromosoma 25:40–74
King M, John B. 1980. Regularities and restrictions governing C-band variation in acridoid grasshoppers. Chromosoma 76:123-150.
Kociński M, Grzywacz B, Chobanov S, Warchalowska-Sliwa E. 2018. New insights into the karyotype evolution of the genus Gampsocleis (Orthoptera, Tettigoniinae, Gampsocleidini). Comparative Cytogenetics 12:529-538
Lamb RY. 1975. Cytogenetic Studies of Parthenogenetic and Related Bisexual Populations in Two Species of Cave Cricket (Hadenoecus, Rhaphidophoridae, Orthoptera). Diss. University of Illinois at Chicago Circle.
Lin C, Wang N, Gao S. 2015. Comparative study of the karyotypes of two species of grasshoppers in the genera Chorthippus Fieber and Euchorthippus Tarbinsky (Orthoptera: Arcypteridae). Entomotaxonomia 37:1-7.
Ma EB, Guo YP. 2001. Comparison of chromosomal banding pattern in four species of Catantopidae (Orthoptera). Acta Entomologica Sinica 44:268-275.
Manna GK, Bhattacharjee TK. 1970. Studies of gryllid chromosomes. In: Zoological Society 535:1-44.
Milach EM, Costa MKM, Martins LP, Nunes LA, Silva DSM, Garcia FRM, Oliveira EC, Zefa E. 2016. New species of tree cricket Oecanthus Serville, 1831 (Orthoptera: Gryllidae: Oecanthinae) from Reserva Natural Vale, Espírito Santo, Brazil, with chromosome complement. Zootaxa 4173 :137-146.
Mohr OT. 1919. Microscopische Untersuchungen zu Experimenten über den Einfluss der Radiumstrahlen und Kaltwirkung auf die Chromatinreifung und das Heterochromosomen bei Decticus verrucivorus. Arch. Mikr. Anat. (Bonn) 92:300-368.
Morgan-Richards M. 1997. Intraspecific karyotype variation is not concordant with allozyme variation in the Auckland tree weta of New Zealand, Hemideina thoracica (Orthoptera: Stenopelmatidae). Biological Journal of the Linnean Society 60: 423-442.
Ohmachi F. 1927. Preliminary Note on Cytological Studies on Gryllodea Chromosome-numbers and sex-chromosomes of eighteen species. Proceedings of the Imperial Academy 3.7: 451-456.
Parsons YM, Shaw KL. 2002. Mapping unexplored genomes: a genetic linkage map of the Hawaiian cricket Laupala. Genetics 162:1275-1282.
Peng F. 1991. C-banding Karyotypes of Two Species of Genus Filchnerella karny (Orthoptera: Pamphagidae). Hered. 1991:5.
Randell R. 1960. A cytological survery of certain American species of the genus Gryllus Linnaeus, 1758, formerly Acheta, Fabricus, 1775 (Orthoptera: Gryllidae) and their hybrids. Master thesis, McGill University.
Rees H, Shaw DD, Wilkinson P. 1978. Nuclear DNA variation among acridid grasshoppers. Proc Roy Soc London B 202:517–525.
Santos JL, Arana P, Giraldez R. 1983. Chromosome C-banding patterns in Spanish Acridoidea. Genetica 61:65-74.
Sharman GB. 1952. Cytology of Tasmanian short-horned grasshoppers (Orthoptera: Acridoidea). In Papers and Proceedings of the Royal Society of Tasmania 86:107-122.
Shaw DD. 1976. Population cytogenetics of the genus Caledia (Orthoptera: Acridinae). Chromosoma 54:221-243.
Shu-juan XU. 2016. Chromosomal C Banding Karyotype of Gomphocerippus rufus (Linnaeus)(Areidoidea: Gomphoceridae). Journal of Anhui Agricultural Sciences.
Suja JA, Gosálvez J, López-Fernández C, Rufas JS. 1986. A cytogenetic analysis in Psophus stridulus (L.)(Orthoptera: Acrididae): B-chromosomes and abnormal spermatid nuclei. Genetica 70:217-224.
Takizawa S, Narasawa T. 1971. Supernumerary chromosomes in two species of the grasshopper. Kromosomo 84:2679-2683.
Vyotskaya LV. 1986. Non-random change of chiasma frequency in Bryodema holdereri (Orthoptera, Oedipodinae) with B-chromosomes. Genetika 22:2272-2275.
Warchalowska-Sliwa E, Bugrov A, Maryanska-Nadachowska A. 1996. Karyotypes and C-banding Patterns of Some Species of Phaneropterinae (Orthoptera, Tettigonioidea). Folia Biologica 44:5-10.
Warchalowska-Sliwa E, Bugrov A. 1997. C-heterochromatin Variation in Deracantha onos (Pall.) (Deracanthini, Bradyporinae, Tettigoniidae, Orthoptera). Cytologia 62:7-12.
Warchalowska-Sliwa E, Heller KG. 1998. C-banding patterns of some species of Phaneropterinae (Orthoptera, Tettigoniidae) of Europe. Folia Biologica 46:177-181
Warchalowska-Sliwa E, Michailova P, Peschev G. 1987. Karyological studies of Metrioptera arnoldi Rua (Decticidae) and Ancistrura nigrovittata (Br.) (Phaneropteridae: Tettigonioidea Orthoptera). Caryologia 40:369-380.
Warchalowska-Sliwa E. 1979. Karyological observations on Gryllus sp.(Gryllidae, Orthoptera) 1. Karyotypes of Gryllus bimaculatus Deg. and Gryllus campestris L. Folia Biologica 28:187-193.
Warchalowska-Sliwa E. 1984a. Karyological studies on Polish Orthoptera species of the Tettigonioidea superfamily. I. Karyotypes of families: Ephippigeridae, Phaneropteridae, Meconemidae, Conocephalidae. Folia Biologica 32:253-269.
Warchalowska-Sliwa E. 1984b. Karyological studies on Polish Orthoptera species of the Tettigonioidea superfamily. I. Karyotypes of families Tettigoniidea and Decticidae. Folia Biologica 32:311-325.
Warchalowska-Sliwa, Maryanska-Nadachowska & Kostia 1993
Webb GC, Neuhaus P. 1979. Chromosome organisation in the Australian plague locust Chortoicetes terminifera. Chromosoma 70:205-238.
White MJD & Key KHL. A cytotaxonomic study of the pusilla group of species in the genus Austroicetes Uv.(Orthoptera: Acrididae). Australian Journal of Zoology 5:56-87.
White MJD, Contreras N, Cheney J, Webb GC. 1977. Cytogenetics of the parthenogenetic grasshopper Warramaba (formerly Moraba) virgo and its bisexual relatives. Chromosoma 61:127-148.
White MJD. 1941. The evolution of the sex chromosomes. II. The X-chromosome in the Tettigonidae and Acrididae and the principle of “evolutionary isolation” of the X. J Genet 42:173-190
White, MJD. 1973. Animal cytology and evolution (3rd ed.). Cambridge: University Press. pp. 468.
You J, Li N, Ren BZ, Yuan H, Shang L. 2007. The study on karyotypes of five Grylloidea species (Orthoptera: Grylloidea) in Northeast China. Zootaxa 1611:63-68.

## Sheet: Genetics
Species	GenBankID	Bold ID	Marker
Acheta domesticus	MZ440654.1	NA	Mitogenome
Acheta domesticus	OK504623.1	NA	Mitogenome
Acrida cinerea	GU344100.1	NA	Mitogenome
Acrida cinerea	KX673195.1	NA	Mitogenome
Acrida conica	JN002107.1	NA	COII
Acrida conica	JN016753.1	NA	ND5
Acrida conica	JN167790.1	NA	COI
Acrida conica	JN167856.1	NA	cytB
Aeropedellus variegatus	DQ230746.1	NA	ND5
Aeropedellus variegatus	DQ230782.1	NA	COII
Aeropedellus variegatus	DQ230812.1	NA	cytB
Aeropedellus variegatus	KX272731.1	NA	COI
Aiolopus thalassinus	KY236114.1	NA	Mitogenome
Aiolopus thalassinus tamulus	MK903555.1	NA	Mitogenome
Arcyptera meridionalis	MG838886.1	NA	Mitogenome
Arcyptera meridionalis	MN083204.1	NA	Mitogenome
Atlanticus sinensis	MK903557.2	NA	Mitogenome
Atractomorpha sinensis	EU263919.1	NA	Mitogenome
Austroicetes sp.	NA	EF185880	COI
Bicolorana bicolor	GU706147.1	NA	COI
Bryodemella holdereri holdereri	MN083168.1	NA	Mitogenome
Bryodemella tuberculata	MN083196.1	NA	Mitogenome
Caledia captiva	JF839163.1	NA	COI
Caledia captiva	JN002119.1	NA	COII
Caledia captiva	JN167869.1	NA	cytB
Calliptamus abbreviatus	KX289321.1	NA	Mitogenome
Calliptamus barbarus	MN083183.1	NA	Mitogenome
Calliptamus barbarus	MZ157401.1	NA	Mitogenome
Calliptamus italicus	EU938373	NA	Mitogenome
Ceuthophilus stygius	MF668142.1	NA	COI
Chorthippus apricarius	SAMN25339096	NA	Mitogenome
Chorthippus apricarius	SAMN25339097	NA	Mitogenome
Chorthippus biguttulus	SRR2051330	NA	Mitogenome
Chorthippus biguttulus	SRR2051335	NA	Mitogenome
Chorthippus biguttulus	SRR2051340	NA	Mitogenome
Chorthippus binotatus	JN187524.1	NA	cytB
Chorthippus binotatus	JX244426.1	NA	ND5
Chorthippus binotatus	KC480255.1	NA	COI
Chorthippus brunneus	SRR2051350	NA	Mitogenome
Chorthippus brunneus	SRR2051360	NA	Mitogenome
Chorthippus dorsatus	SAMN25339086	NA	Mitogenome
Chorthippus jacobsi	DQ230725.1	NA	COI
Chorthippus jacobsi	DQ230795.1	NA	COII
Chorthippus jacobsi	JN167886.1	NA	cytB
Chorthippus jacobsi	JX244427.1	NA	ND5
Chorthippus jucundus	JX244371.1	NA	COI
Chorthippus jucundus	JX244428.1	NA	ND5
Chorthippus mollis	SAMN25339100	NA	Mitogenome
Chorthippus mollis	SRR2051370	NA	Mitogenome
Chorthippus mollis	SRR2051380	NA	Mitogenome
Chorthippus nevadensis	JX244341.1	NA	COI
Chorthippus nevadensis	JX244429.1	NA	ND5
Chorthippus pullus	HM422219.1	NA	COI
Chorthippus vagans	DQ230797.1	NA	COII
Chorthippus vagans	JN187526.1	NA	cytB
Chorthippus vagans	JX244430.1	NA	ND5
Chorthippus vagans	MT311119.1	NA	COI
Chortoicetes terminifera	MG888199.1	NA	COII
Chrysochraon dispar	AY738392.1	NA	cytB
Chrysochraon dispar	DQ230766.1	NA	ND5
Chrysochraon dispar	DQ230800.1	NA	COII
Chrysochraon dispar	KC261392.1	NA	COI
Conocephalus fuscus	EF198461.1	NA	cytB
Conocephalus gladiatus	MT849265.1	NA	Mitogenome
Conocephalus maculatus	HQ711931.1	NA	Mitogenome
Conocephalus melaenus	KY407794.1	NA	Mitogenome
Decticus verrucivorus	EF576648.1	NA	COII
Decticus verrucivorus	EU120931.1	NA	cytB
Decticus verrucivorus	HQ955739.1	NA	COI
Deracantha onos	EU137664.1	NA	Mitogenome
Diestrammena sp	MT849270.1	NA	Mitogenome
Elimaea berezovskii	MT849266.1	NA	Mitogenome
Epacromius coerulipes	MT499331.1	NA	Mitogenome
Euchorthippus unicolor	MK113716.1	NA	Mitogenome
Euthystira brachyptera	SAMN25339083	NA	Mitogenome
Gampsocleis sinensis	MT849267.1	NA	Mitogenome
Gastrimargus musicus	JN002131.1	NA	COII
Gastrimargus musicus	JN016774.1	NA	ND5
Gastrimargus musicus	JN167814.1	NA	COI
Gastrimargus musicus	JN167884.1	NA	cytB
Gomphocerippus rufus	MK903592	NA	Mitogenome
Gomphocerus sibiricus	JX122541	NA	Mitogenome
Gryllodes sigillatus	MT849273.1	NA	Mitogenome
Gryllodes sigillatus	MW365703.1	NA	Mitogenome
Gryllotalpa orientalis	AY660929.1	NA	Mitogenome
Gryllus bimaculatus	NC_053546.1	NA	Mitogenome
Gryllus campestris	GU706084.1	NA	COI
Gryllus campestris	KF182315.1	NA	cytB
Gryllus pennsylvanicus	KR144735.1	NA	COI
Hadenoecus subterraneus	KU376834.1	NA	ND5
Hadenoecus subterraneus	KX258862.1	NA	COI
Haplotropis brunneriana	MK903563.1	NA	Mitogenome
Hemideina crassidens	NA	EU676738	COI
Hemideina crassidens	KC913206.1	NA	cytB
Hemideina crassidens	KY999990.1	NA	COI
Heteracris adspersa	JX244348.1	NA	COI
Heteracris adspersa	JX244436.1	NA	ND5
Hexacentrus unicolor	KX057739.1	NA	Mitogenome
Leptophyes punctatissima	NA	GBMIX1478-15	COI
Leptophyes punctatissima	AM886786.1	NA	COI
Leptophyes punctatissima	KF570963.1	NA	COII
Locusta migratoria	SRR9637845	NA	Mitogenome
Locusta migratoria	SRR9637848	NA	Mitogenome
Locusta migratoria	SRR9637849	NA	Mitogenome
Locusta migratoria	SRR9637855	NA	Mitogenome
Loxoblemmus equestris	KU562919.1	NA	Mitogenome
Macrotona sp.	NA	MG888101	COI
Meconema meridionale	MF383103.1	NA	COI
Meconema thalassinum	MF383104.1	NA	COI
Mecopoda elongata	JQ917910.1	NA	Mitogenome
Melanoplus differentialis	MW542137.1	NA	Mitogenome
Melanoplus sanguinipes	AF020301.1	NA	cytB
Melanoplus sanguinipes	AF317131.1	NA	COII
Melanoplus sanguinipes	JX033945.1	NA	ND5
Melanoplus sanguinipes	KR143676.1	NA	COI
Metrioptera bonneti	KX057723.1	NA	Mitogenome
Metrioptera bonneti	MH685924.1	NA	Mitogenome
Metrioptera brachyptera	GU706089.1	NA	COI
Metrioptera brachyptera	KX429881.1	NA	COII
Microconema clavata	MT849272.1	NA	Mitogenome
Myrmeleotettix maculatus	JN016781.1	NA	ND5
Myrmeleotettix maculatus	JN187508.1	NA	COI
Myrmeleotettix maculatus	JN187516.1	NA	COII
Myrmeleotettix maculatus	JN187523.1	NA	cytB
Nemobius sylvestris	GU706126.1	NA	COI
Nemobius sylvestris	KR903458.1	NA	cytB
Neoconocephalus triops	FJ913756.1	NA	COI
Ocellarnaca sp.	MT849269.1	NA	Mitogenome
Oecanthus niveus	KF670974.1	NA	COI
Oecanthus pellucens	HM902110.1	NA	COI
Oecanthus sinensis	KY783908.1	NA	Mitogenome
Oedaleus decorus asiaticus	EU513374.1	NA	Mitogenome
Oedaleus infernalis	KR604688.1	NA	Mitogenome
Oedipoda caerulescens	EF151815.1	NA	COII
Oedipoda caerulescens	EF151869.1	NA	cytB
Oedipoda caerulescens	JX244441.1	NA	ND5
Oedipoda caerulescens	KX272719.1	NA	COI
Omocestus haemorrhoidalis	MK903570	NA	Mitogenome
Omocestus haemorrhoidalis	SAMN25339099	NA	Mitogenome
Omocestus viridulus	MN083203	NA	Mitogenome
Omocestus viridulus	SAMN25339092	NA	Mitogenome
Ornebius kanetataki	MH580276.1	NA	Mitogenome
Phaulacridium vittatum	NA	KP784394	COI
Phaulacridium vittatum	KP784393.1	NA	COI
Phaulacridium vittatum	KP784412.1	NA	COII
Pholidoptera griseoaptera	NA	GU706090	COI
Pholidoptera griseoaptera	EF576655.1	NA	COII
Pholidoptera griseoaptera	KY554965.1	NA	COI
Pholidoptera littoralis	NA	GU706120	COI
Pholidoptera littoralis	KX429883.1	NA	COII
Pholidoptera littoralis	KY554966.1	NA	COI
Platycleis albopunctata	EU120912.1	NA	cytB
Platycleis albopunctata	FM882102.1	NA	COI
Podisma pedestris	AF227276.1	NA	cytB
Podisma pedestris	AY004194.1	NA	COII
Podisma pedestris	EF088292.1	NA	ND5
Podisma pedestris	HM902112.1	NA	COI
Pseudochorthippus parallelus	SAMN25339080	NA	Mitogenome
Pseudochorthippus parallelus	SAMN25339081	NA	Mitogenome
Pseudochorthippus parallelus parallelus	RP_7	NA	Mitogenome
Pseudorhynchus crassiceps	KX057728.1	NA	Mitogenome
Pseudorhynchus crassiceps	NC_033990.1	NA	Mitogenome
Psophus stridulus	EF151823.1	NA	COII
Psophus stridulus	EF151877.1	NA	cytB
Psophus stridulus	GU706077.1	NA	COI
Ruspolia dubia	EF583824.1	NA	Mitogenome
Ruspolia dubia	NC_009876.1	NA	Mitogenome
Ruspolia lineosa	MK903572.1	NA	Mitogenome
Ruspolia lineosa	KX057729.1	NA	Mitogenome
Schistocerca cancellata	GU116448.1	NA	COI
Schistocerca cancellata	KY980962.1	NA	COII
Schistocerca cancellata	KY981033.1	NA	cytB
Schistocerca cancellata	KY981241.1	NA	ND5
Schistocerca gregaria gregaria	GQ491031	NA	Mitogenome
Shirakiacris shirakii	KC542807.1	NA	Mitogenome
Sinopodisma qinlingensis	KX857636.1	NA	Mitogenome
Sphingonotus caerulans caerulans	GU706137.1	NA	COI
Sphingonotus caerulans caerulans	KC208699.1	NA	ND5
Stauroderus scalaris	SAMN25339101	NA	Mitogenome
Stauroderus scalaris	AY738390.1	NA	cytB
Stauroderus scalaris	JN187505.1	NA	ND5
Stauroderus scalaris	JQ996578.1	NA	COII
Stauroderus scalaris	KR005916.1	NA	COI
Stenobothrus lineatus	SAMN25339085	NA	Mitogenome
Stenobothrus nigromaculatus	SAMN25339084	NA	Mitogenome
Stenobothrus stigmaticus	FJ555550.1	NA	COI
Stenobothrus stigmaticus	JN187506.1	NA	ND5
Stenobothrus stigmaticus	JN187520.1	NA	COII
Stenobothrus stigmaticus	JN187522.1	NA	cytB
Stethophyma grossum	DQ230771.1	NA	ND5
Stethophyma grossum	GU706160.1	NA	COI
Stethophyma grossum	KX272715.1	NA	COII
Teleogryllus emma	EU557269.1	NA	Mitogenome
Teleogryllus emma	KU562917.1	NA	Mitogenome
Tetrix subulata	GU706096.1	NA	COI
Tetrix subulata	MT011560.1	NA	COII
Tetrix tuerki	AY157558.1	NA	cytB
Tetrix tuerki	GU706152.1	NA	COI
Tetrix undulata	NA	GBMIX1495-15	COI
Trilophidia annulata	KP233803.1	NA	Mitogenome
Trilophidia annulata	MK903576.1	NA	Mitogenome
Truljalia hibinonis	KY783909.1	NA	Mitogenome
Valanga irregularis	HQ969563.1	NA	COI
Xenogryllus marmoratus	MK033622.1	NA	Mitogenome
Xenogryllus marmoratus	MK903577.2	NA	Mitogenome
