# Supplementary material for: New estimates of genome size in Orthoptera and their evolutionary implications
Source: PLoS One. 2023 Mar 15;18(3):e0275551. doi: 10.1371/journal.pone.0275551 (PMC10016648; doi:10.1371/journal.pone.0275551)
Supplement: S1 File — (TRE) [file pone.0275551.s002.tre]

(Acheta_domesticus_MZ440654.1:0.0004707537,Acheta_domesticus_OK504623.1:0.0007340866,(((((((((((((Acrida_cinerea_GU344100.1:0.0072473937,Acrida_cinerea_KX673195.1:0.0089342732)99:0.0479399487,Acrida_conica:0.0538776642)100:0.0880594465,((((((Aeropedellus_variegatus:0.0498851969,((((((Chorthippus_apricarius_SOH_806:0.0006190858,Chorthippus_apricarius_SOH_808:0.0016585227)100:0.0081448659,((((((Chorthippus_biguttulus_SRR2051330:0.0004476263,Chorthippus_mollis_SRR2051380:0.0007075157)100:0.0000868495,(Chorthippus_biguttulus_SRR2051335:0.0004061011,Chorthippus_biguttulus_SRR2051340:0.0000963286)100:0.0003893232)100:0.0007092894,(Chorthippus_mollis_SOH_820:0.0011558980,Chorthippus_mollis_SRR2051370:0.0010996711)100:0.0007130059)100:0.0017365786,(Chorthippus_binotatus:0.0033447126,Chorthippus_nevadensis:0.0027655218)95:0.0032806037)95:0.0012149381,Chorthippus_brunneus_SRR2051360:0.0035283771)100:0.0016884827,(Chorthippus_brunneus_SRR2051350:0.0006010572,Chorthippus_jacobsi:0.0044913350)100:0.0045988150)100:0.0028534667)100:0.0141041092,Chorthippus_vagans:0.0359634837)88:0.0060471089,((Gomphocerippus_rufus_MK903592:0.0035497774,Gomphocerus_sibiricus_JX122541:0.0202931151)60:0.0043973100,(Stauroderus_scalaris:0.0033237919,Stauroderus_scalaris_SOH_824:0.0055204534)100:0.0039066488)66:0.0213395040)43:0.0004747272,Chorthippus_jucundus:0.0385286820)45:0.0069143184,Chorthippus_dorsatus_SOH_691:0.0428967251)100:0.0248677563)100:0.0159143818,(((Chorthippus_pullus:0.0630219839,(Stenobothrus_lineatus_SOH_689:0.0051221387,Stenobothrus_nigromaculatus_SOH_666:0.0026199737)100:0.0231098248)73:0.0073953982,(((Myrmeleotettix_maculatus:0.0153367853,Stenobothrus_stigmaticus:0.0247616994)100:0.0059137002,Stenobothrus_stigmaticus_:0.0274175442)83:0.0119661220,(Omocestus_haemorrhoidalis_MK903570:0.0266977412,((Omocestus_haemorrhoidalis_SOH_816:0.0034756485,Omocestus_viridulus_SOH_711:0.0034337001)100:0.0038038057,Omocestus_viridulus_MN083203:0.0108883657)100:0.0099537196)100:0.0206406743)88:0.0065900927)99:0.0121419110,((Pseudochorthippus_parallelus_SOH_658:0.0006370970,Pseudochorthippus_parallelus_SOH_659:0.0006475654)100:0.0030589415,Pseudochorthippus_parallelus_parallelus_RP_007:0.0046033697)100:0.0414907857)100:0.0273383169)100:0.0211936682,((Chrysochraon_dispar:0.0727335808,Euthystira_brachyptera_SOH_665:0.0628351937)100:0.0209094648,Euchorthippus_unicolor_MK113716.1:0.1070149930)100:0.0255091385)100:0.0233248549,(Arcyptera_meridionalis_MG838886.1:0.0023489700,Arcyptera_meridionalis_MN083204.1:0.0041943924)100:0.0978540977)100:0.0253570623,((((((((Calliptamus_abbreviatus_KX289321.1:0.0387753143,Calliptamus_italicus_EU938373:0.0265221252)100:0.0270845707,(Calliptamus_barbarus_MN083183.1:0.0112887835,Calliptamus_barbarus_MZ157401.1:0.0094794935)100:0.0430774925)100:0.0406808661,Shirakiacris_shirakii_KC542807.1:0.1173415006)73:0.0081956079,Macrotona_sp:0.1922355155)70:0.0078495178,(Phaulacridium_vittatum:0.1731200353,((Schistocerca_cancellata:0.0584657421,Schistocerca_gregaria_gregaria_GQ491031:0.0423111498)83:0.0204112514,Valanga_irregularis:0.1041640510)51:0.0012139806)99:0.0349835133)72:0.0141996275,(((Melanoplus_differentialis_MW542137.1:0.0163751431,Melanoplus_sanguinipes_:0.0589533691)84:0.0058999715,Melanoplus_sanguinipes:0.0255385251)100:0.0541684937,(Podisma_pedestris:0.1069817193,Sinopodisma_qinlingensis_KX857636.1:0.0484768086)100:0.0234672822)100:0.0547844677)67:0.0107677291,Heteracris_adspersa:0.1466376368)66:0.0065325027,Haplotropis_brunneriana_MK903563.1:0.2123401737)99:0.0189710936)99:0.0203765683,((((Aiolopus_thalassinus_KY236114.1:0.1182822892,Aiolopus_thalassinus_tamulus_MK903555.1:0.0961958348)100:0.0173234371,Epacromius_coerulipes_MT499331.1:0.0902825828)81:0.0198162593,Stethophyma_grossum:0.1333528334)51:0.0184588399,(((Austroicetes_sp:0.1279257469,(Caledia_captiva:0.1199833513,Chortoicetes_terminifera:0.0723505965)94:0.0077077381)100:0.0577179783,(Trilophidia_annulata_KP233803.1:0.0620983296,Trilophidia_annulata_MK903576.1:0.0019308722)100:0.1281453578)96:0.0141895258,(((Bryodemella_holdereri_holdereri_MN083168.1:0.0287564707,Bryodemella_tuberculata_MN083196.1:0.0345207936)100:0.0930843705,Sphingonotus_caerulans:0.1097760117)82:0.0239984798,((Gastrimargus_musicus:0.1454825146,((((Locusta_migratoria_SRR9637845:0.0000023011,Locusta_migratoria_SRR9637855:0.0000026931)100:0.0001779032,Locusta_migratoria_SRR9637848:0.0000026931)98:0.0000025285,Locusta_migratoria_SRR9637849:0.0000026931)100:0.0739493235,(Oedaleus_decorus_asiaticus_EU513374.1:0.0627319461,Oedaleus_infernalis_KR604688.1:0.0787329475)100:0.0289885500)100:0.0328889434)49:0.0196565036,(Oedipoda_caerulescens:0.1743004481,Psophus_stridulus:0.1605170291)54:0.0267442515)45:0.0065880510)49:0.0221389429)51:0.0162305893)100:0.0511798638)99:0.0223588744)100:0.0834407974,Atractomorpha_sinensis_EU263919.1:0.4468643818)100:0.1580950534,((Tetrix_subulata:0.0381876117,Tetrix_undulata:0.0576514703)100:0.1248961172,Tetrix_tuerki:0.1277556142)100:0.5453732057)100:0.2185912453,(((((((((Atlanticus_sinensis_MK903557.2:0.2047584899,((Bicolorana_bicolor:0.1325113913,Metrioptera_brachyptera:0.0925400110)98:0.0504644575,(Metrioptera_bonneti_KX057723.1:0.0130824664,Metrioptera_bonneti_MH685924.1:0.0111272721)100:0.1077810372)99:0.0547830378)77:0.0284903218,_Gampsocleis_sinensis_MT849267.1:0.1791300799)76:0.0157625684,((Decticus_verrucivorus:0.2351464520,((Pholidoptera_griseoaptera:0.0788744471,Pholidoptera_litoralis:0.2023448098)99:0.0231059379,Pholidoptera_littoralis:0.1080481206)99:0.0528231778)84:0.0481144337,Platycleis_albopunctata:0.2100959430)32:0.0309497737)47:0.0339246111,(Decticus_verrucivorus_:0.2031672865,(Deracantha_onos_EU137664.1:0.1221439079,Zichya_tenggerensis_MT849271.1:0.1023673987)100:0.0721811942)91:0.0411619355)99:0.1341026210,Hexacentrus_unicolor_KX057739.1:0.3456057327)85:0.0325588368,(((Ceuthophilus_stygius:0.1878120482,Hadenoecus_subterraneus:0.2705501673)98:0.0883869077,Hemideina_crassidens:0.2794158276)84:0.0827022996,((Meconema_meridionale:0.0268705387,Meconema_thalassinum:0.0000025285)100:0.2558768514,Microconema_clavata_MT849272.1:0.1969968540)90:0.0454317521)70:0.0340534204)77:0.0234783304,((((Conocephalus_fuscus:0.1472318163,Conocephalus_gladiatus_MT849265.1:0.1260803737)47:0.0183444198,Conocephalus_melaenus_KY407794.1:0.2255923289)97:0.0339247098,Conocephalus_maculatus_HQ711931.1:0.1509437956)99:0.1193449407,(((Neoconocephalus_triops:0.2115673465,(Ruspolia_dubia_EF583824.1:0.0000026931,Ruspolia_dubia_NC_009876.1:0.0000026931)100:0.1030888513)53:0.0173255365,(Ruspolia_lineosa_KX057729.1:0.0109278623,Ruspolia_lineosa_MK903572.1:0.0152094144)100:0.0988764072)98:0.1000186521,(Pseudorhynchus_crassiceps_KX057728.1:0.0000026931,Pseudorhynchus_crassiceps_NC_033990.1:0.0000026931)100:0.2790430320)98:0.0585041761)99:0.0746846744)82:0.0330766680,((Elimaea_berezovskii_MT849266.1:0.2622520535,Leptophyes_punctatissima:0.2119371796)96:0.0817155845,(Mecopoda_elongata_JQ917910.1:0.0577651256,Mecopoda_niponensis_JQ917909.1:0.0771739856)100:0.2167666901)96:0.0653410856)93:0.1113540959,((Diestrammena_asynamora_KX057726.1:0.1000013270,(Diestrammena_japanica_MK347245.1:0.1075643867,Diestrammena_sp_MT849270.1:0.0963316328)100:0.0321956175)100:0.1673231809,Ocellarnaca_sp_MT849269.1:0.3713200700)97:0.0606220235)86:0.0494833077)86:0.0469728908,(Gryllotalpa_orientalis_AY660929.1:0.5375214543,(Nemobius_sylvestris:0.3214915287,Ornebius_kanetataki_MH580276.1:0.5147979962)57:0.0891836049)56:0.0880020263)67:0.2039683819,((Xenogryllus_marmoratus_MK033622.1:0.0000026931,Xenogryllus_marmoratus_NC_041236.1:0.0000026931)100:0.0165682134,Xenogryllus_marmoratus_MK903577.2:0.0542914465)100:0.3947055917)98:0.0777672881,((Oecanthus_niveus:0.1520092670,(Oecanthus_pellucens:0.0522904512,Oecanthus_sinensis_KY783908.1:0.0499854847)100:0.1601235422)100:0.2195208300,Truljalia_hibinonis_KY783909.1:0.3956137028)98:0.0675035244)100:0.0838367423,Loxoblemmus_equestris_KU562919.1:0.2968276371)100:0.0586763808,(Gryllodes_sigillatus_MT849273.1:0.0067678186,Gryllodes_sigillatus_MW365703.1:0.0040936000)100:0.2193549646)100:0.0349017046,((Gryllus_bimaculatus_NC_053546.1:0.0462314635,Gryllus_campestris:0.0264029801)100:0.0545111467,Gryllus_pennsylvanicus:0.0677693209)100:0.0518101517)99:0.0212561718,((Teleogryllus_emma_EU557269.1:0.0430996271,Teleogryllus_emma_KU562917.1:0.0063783971)100:0.0034563833,Teleogryllus_emma_MZ440653.1:0.0053056087)100:0.1286962062)100:0.1412471412);
